# Supplementary material for: Data on prevalence, distribution and risk factors for Foot and Mouth Disease in grazing cattle in haor areas of Bangladesh
Source: Data Brief. 2019 Nov 23;28:104843. doi: 10.1016/j.dib.2019.104843 (PMC6962694; doi:10.1016/j.dib.2019.104843)
Supplement: Multimedia component 1 [file mmc1.xlsx]

## Sheet: Sheet1
animalID	Season	result	month
1	Rainy	Pos	July17
2	Rainy	Pos	July17
3	Rainy	Pos	July17
4	Rainy	Pos	July17
5	Rainy	Pos	July17
6	Rainy	Pos	July17
7	Rainy	Pos	July17
8	Rainy	Pos	July17
9	Rainy	Pos	July17
10	Rainy	Pos	July17
11	Rainy	Pos	July17
12	Rainy	Pos	July17
13	Rainy	Pos	July17
14	Rainy	Pos	July17
15	Rainy	Pos	July17
16	Rainy	Pos	July17
17	Rainy	Pos	July17
18	Rainy	Pos	July17
19	Rainy	Pos	July17
20	Rainy	Pos	July17
21	Rainy	Pos	July17
22	Rainy	Pos	July17
23	Rainy	Pos	July17
24	Rainy	Pos	July17
25	Rainy	Pos	July17
26	Rainy	Pos	July17
27	Rainy	Pos	July17
28	Rainy	Pos	July17
29	Rainy	Pos	July17
30	Rainy	Pos	July17
31	Rainy	Pos	July17
32	Rainy	Pos	July17
33	Rainy	Pos	July17
34	Rainy	Pos	July17
35	Rainy	Pos	July17
36	Rainy	Pos	July17
37	Rainy	Pos	July17
38	Rainy	Pos	July17
39	Rainy	Pos	July17
40	Rainy	Pos	July17
41	Rainy	Pos	July17
42	Rainy	Pos	August17
43	Rainy	Pos	August17
44	Rainy	Pos	August17
45	Rainy	Pos	August17
46	Rainy	Pos	August17
47	Rainy	Pos	August17
48	Rainy	Pos	August17
49	Rainy	Pos	August17
50	Rainy	Pos	August17
51	Rainy	Pos	August17
52	Rainy	Pos	August17
53	Rainy	Pos	August17
54	Rainy	Pos	August17
55	Rainy	Pos	August17
56	Rainy	Pos	August17
57	Rainy	Pos	August17
58	Rainy	Pos	August17
59	Rainy	Pos	August17
60	Rainy	Pos	August17
61	Rainy	Pos	August17
62	Rainy	Pos	August17
63	Rainy	Pos	August17
64	Rainy	Pos	August17
65	Rainy	Pos	August17
66	Rainy	Pos	August17
67	Rainy	Pos	August17
68	Rainy	Pos	August17
69	Rainy	Pos	August17
70	Rainy	Pos	August17
71	Rainy	Pos	August17
72	Rainy	Pos	August17
73	Rainy	Pos	August17
74	Rainy	Pos	Septe17
75	Rainy	Pos	Septe17
76	Rainy	Pos	Septe17
77	Rainy	Pos	Septe17
78	Rainy	Pos	Septe17
79	Rainy	Pos	Septe17
80	Rainy	Pos	Septe17
81	Rainy	Pos	Septe17
82	Rainy	Pos	Septe17
83	Rainy	Pos	Septe17
84	Rainy	Pos	Septe17
85	Rainy	Pos	Septe17
86	Rainy	Pos	Septe17
87	Rainy	Pos	Septe17
88	Rainy	Pos	Septe17
89	Rainy	Pos	Septe17
90	Rainy	Pos	Septe17
91	Rainy	Pos	Septe17
92	Rainy	Pos	Septe17
93	Rainy	Pos	Septe17
94	Rainy	Pos	Septe17
95	Rainy	Pos	Septe17
96	Rainy	Pos	Septe17
97	Rainy	Pos	Septe17
98	Rainy	Pos	Septe17
99	Rainy	Pos	Septe17
100	Rainy	Pos	Septe17
101	Rainy	Pos	Septe17
102	Rainy	Pos	Septe17
103	Rainy	Pos	Septe17
104	Rainy	Pos	Septe17
105	Rainy	Pos	Septe17
106	Rainy	Pos	Septe17
107	Rainy	Pos	Septe17
108	Rainy	Pos	Octob17
109	Rainy	Pos	Octob17
110	Rainy	Pos	Octob17
111	Rainy	Pos	Octob17
112	Rainy	Pos	Octob17
113	Rainy	Pos	Octob17
114	Rainy	Pos	Octob17
115	Rainy	Pos	Octob17
116	Rainy	Pos	Octob17
117	Rainy	Pos	Octob17
118	Rainy	Pos	Octob17
119	Rainy	Pos	Octob17
120	Rainy	Pos	Octob17
121	Rainy	Pos	Octob17
122	Rainy	Pos	Octob17
123	Rainy	Pos	Octob17
124	Rainy	Pos	Octob17
125	Rainy	Pos	Octob17
126	Rainy	Pos	Octob17
127	Rainy	Pos	Octob17
128	Rainy	Pos	Octob17
129	Rainy	Pos	Octob17
130	Rainy	Pos	Octob17
131	Rainy	Pos	Octob17
132	Rainy	Pos	Octob17
133	Rainy	Pos	Octob17
134	Rainy	Pos	Octob17
135	Rainy	Pos	Octob17
136	Rainy	Pos	Octob17
137	Rainy	Pos	Octob17
138	Rainy	Pos	Octob17
139	Rainy	Neg	July17
140	Rainy	Neg	July17
141	Rainy	Neg	July17
142	Rainy	Neg	July17
143	Rainy	Neg	July17
144	Rainy	Neg	July17
145	Rainy	Neg	July17
146	Rainy	Neg	July17
147	Rainy	Neg	July17
148	Rainy	Neg	July17
149	Rainy	Neg	July17
150	Rainy	Neg	July17
151	Rainy	Neg	July17
152	Rainy	Neg	July17
153	Rainy	Neg	July17
154	Rainy	Neg	July17
155	Rainy	Neg	July17
156	Rainy	Neg	July17
157	Rainy	Neg	July17
158	Rainy	Neg	July17
159	Rainy	Neg	July17
160	Rainy	Neg	July17
161	Rainy	Neg	July17
162	Rainy	Neg	July17
163	Rainy	Neg	July17
164	Rainy	Neg	July17
165	Rainy	Neg	July17
166	Rainy	Neg	July17
167	Rainy	Neg	July17
168	Rainy	Neg	July17
169	Rainy	Neg	July17
170	Rainy	Neg	July17
171	Rainy	Neg	July17
172	Rainy	Neg	July17
173	Rainy	Neg	July17
174	Rainy	Neg	July17
175	Rainy	Neg	July17
176	Rainy	Neg	July17
177	Rainy	Neg	July17
178	Rainy	Neg	July17
179	Rainy	Neg	July17
180	Rainy	Neg	July17
181	Rainy	Neg	July17
182	Rainy	Neg	July17
183	Rainy	Neg	July17
184	Rainy	Neg	July17
185	Rainy	Neg	July17
186	Rainy	Neg	July17
187	Rainy	Neg	July17
188	Rainy	Neg	July17
189	Rainy	Neg	July17
190	Rainy	Neg	July17
191	Rainy	Neg	July17
192	Rainy	Neg	July17
193	Rainy	Neg	July17
194	Rainy	Neg	July17
195	Rainy	Neg	July17
196	Rainy	Neg	July17
197	Rainy	Neg	July17
198	Rainy	Neg	July17
199	Rainy	Neg	July17
200	Rainy	Neg	July17
201	Rainy	Neg	July17
202	Rainy	Neg	July17
203	Rainy	Neg	July17
204	Rainy	Neg	July17
205	Rainy	Neg	July17
206	Rainy	Neg	July17
207	Rainy	Neg	July17
208	Rainy	Neg	July17
209	Rainy	Neg	July17
210	Rainy	Neg	July17
211	Rainy	Neg	July17
212	Rainy	Neg	July17
213	Rainy	Neg	July17
214	Rainy	Neg	July17
215	Rainy	Neg	July17
216	Rainy	Neg	August17
217	Rainy	Neg	August17
218	Rainy	Neg	August17
219	Rainy	Neg	August17
220	Rainy	Neg	August17
221	Rainy	Neg	August17
222	Rainy	Neg	August17
223	Rainy	Neg	August17
224	Rainy	Neg	August17
225	Rainy	Neg	August17
226	Rainy	Neg	August17
227	Rainy	Neg	August17
228	Rainy	Neg	August17
229	Rainy	Neg	August17
230	Rainy	Neg	August17
231	Rainy	Neg	August17
232	Rainy	Neg	August17
233	Rainy	Neg	August17
234	Rainy	Neg	August17
235	Rainy	Neg	August17
236	Rainy	Neg	August17
237	Rainy	Neg	August17
238	Rainy	Neg	August17
239	Rainy	Neg	August17
240	Rainy	Neg	August17
241	Rainy	Neg	August17
242	Rainy	Neg	August17
243	Rainy	Neg	August17
244	Rainy	Neg	August17
245	Rainy	Neg	August17
246	Rainy	Neg	August17
247	Rainy	Neg	August17
248	Rainy	Neg	August17
249	Rainy	Neg	August17
250	Rainy	Neg	August17
251	Rainy	Neg	August17
252	Rainy	Neg	August17
253	Rainy	Neg	August17
254	Rainy	Neg	August17
255	Rainy	Neg	August17
256	Rainy	Neg	August17
257	Rainy	Neg	August17
258	Rainy	Neg	August17
259	Rainy	Neg	August17
260	Rainy	Neg	August17
261	Rainy	Neg	August17
262	Rainy	Neg	August17
263	Rainy	Neg	August17
264	Rainy	Neg	August17
265	Rainy	Neg	August17
266	Rainy	Neg	August17
267	Rainy	Neg	August17
268	Rainy	Neg	August17
269	Rainy	Neg	August17
270	Rainy	Neg	August17
271	Rainy	Neg	August17
272	Rainy	Neg	August17
273	Rainy	Neg	August17
274	Rainy	Neg	August17
275	Rainy	Neg	August17
276	Rainy	Neg	August17
277	Rainy	Neg	August17
278	Rainy	Neg	August17
279	Rainy	Neg	August17
280	Rainy	Neg	August17
281	Rainy	Neg	August17
282	Rainy	Neg	August17
283	Rainy	Neg	August17
284	Rainy	Neg	August17
285	Rainy	Neg	Septe17
286	Rainy	Neg	Septe17
287	Rainy	Neg	Septe17
288	Rainy	Neg	Septe17
289	Rainy	Neg	Septe17
290	Rainy	Neg	Septe17
291	Rainy	Neg	Septe17
292	Rainy	Neg	Septe17
293	Rainy	Neg	Septe17
294	Rainy	Neg	Septe17
295	Rainy	Neg	Septe17
296	Rainy	Neg	Septe17
297	Rainy	Neg	Septe17
298	Rainy	Neg	Septe17
299	Rainy	Neg	Septe17
300	Rainy	Neg	Septe17
301	Rainy	Neg	Septe17
302	Rainy	Neg	Septe17
303	Rainy	Neg	Septe17
304	Rainy	Neg	Septe17
305	Rainy	Neg	Septe17
306	Rainy	Neg	Septe17
307	Rainy	Neg	Septe17
308	Rainy	Neg	Septe17
309	Rainy	Neg	Septe17
310	Rainy	Neg	Septe17
311	Rainy	Neg	Septe17
312	Rainy	Neg	Septe17
313	Rainy	Neg	Septe17
314	Rainy	Neg	Septe17
315	Rainy	Neg	Septe17
316	Rainy	Neg	Septe17
317	Rainy	Neg	Septe17
318	Rainy	Neg	Septe17
319	Rainy	Neg	Septe17
320	Rainy	Neg	Septe17
321	Rainy	Neg	Septe17
322	Rainy	Neg	Septe17
323	Rainy	Neg	Septe17
324	Rainy	Neg	Septe17
325	Rainy	Neg	Septe17
326	Rainy	Neg	Septe17
327	Rainy	Neg	Septe17
328	Rainy	Neg	Septe17
329	Rainy	Neg	Septe17
330	Rainy	Neg	Septe17
331	Rainy	Neg	Septe17
332	Rainy	Neg	Septe17
333	Rainy	Neg	Septe17
334	Rainy	Neg	Septe17
335	Rainy	Neg	Septe17
336	Rainy	Neg	Septe17
337	Rainy	Neg	Septe17
338	Rainy	Neg	Septe17
339	Rainy	Neg	Septe17
340	Rainy	Neg	Septe17
341	Rainy	Neg	Septe17
342	Rainy	Neg	Septe17
343	Rainy	Neg	Septe17
344	Rainy	Neg	Septe17
345	Rainy	Neg	Septe17
346	Rainy	Neg	Septe17
347	Rainy	Neg	Septe17
348	Rainy	Neg	Septe17
349	Rainy	Neg	Septe17
350	Rainy	Neg	Septe17
351	Rainy	Neg	Septe17
352	Rainy	Neg	Septe17
353	Rainy	Neg	Septe17
354	Rainy	Neg	Septe17
355	Rainy	Neg	Septe17
356	Rainy	Neg	Septe17
357	Rainy	Neg	Octob17
358	Rainy	Neg	Octob17
359	Rainy	Neg	Octob17
360	Rainy	Neg	Octob17
361	Rainy	Neg	Octob17
362	Rainy	Neg	Octob17
363	Rainy	Neg	Octob17
364	Rainy	Neg	Octob17
365	Rainy	Neg	Octob17
366	Rainy	Neg	Octob17
367	Rainy	Neg	Octob17
368	Rainy	Neg	Octob17
369	Rainy	Neg	Octob17
370	Rainy	Neg	Octob17
371	Rainy	Neg	Octob17
372	Rainy	Neg	Octob17
373	Rainy	Neg	Octob17
374	Rainy	Neg	Octob17
375	Rainy	Neg	Octob17
376	Rainy	Neg	Octob17
377	Rainy	Neg	Octob17
378	Rainy	Neg	Octob17
379	Rainy	Neg	Octob17
380	Rainy	Neg	Octob17
381	Rainy	Neg	Octob17
382	Rainy	Neg	Octob17
383	Rainy	Neg	Octob17
384	Rainy	Neg	Octob17
385	Rainy	Neg	Octob17
386	Rainy	Neg	Octob17
387	Rainy	Neg	Octob17
388	Rainy	Neg	Octob17
389	Rainy	Neg	Octob17
390	Rainy	Neg	Octob17
391	Rainy	Neg	Octob17
392	Rainy	Neg	Octob17
393	Rainy	Neg	Octob17
394	Rainy	Neg	Octob17
395	Rainy	Neg	Octob17
396	Rainy	Neg	Octob17
397	Rainy	Neg	Octob17
398	Rainy	Neg	Octob17
399	Rainy	Neg	Octob17
400	Rainy	Neg	Octob17
401	Rainy	Neg	Octob17
402	Rainy	Neg	Octob17
403	Rainy	Neg	Octob17
404	Rainy	Neg	Octob17
405	Rainy	Neg	Octob17
406	Rainy	Neg	Octob17
407	Rainy	Neg	Octob17
408	Rainy	Neg	Octob17
409	Rainy	Neg	Octob17
410	Rainy	Neg	Octob17
411	Rainy	Neg	Octob17
412	Rainy	Neg	Octob17
413	Rainy	Neg	Octob17
414	Rainy	Neg	Octob17
415	Rainy	Neg	Octob17
416	Rainy	Neg	Octob17
417	Rainy	Neg	Octob17
418	Rainy	Neg	Octob17
419	Rainy	Neg	Octob17
420	Rainy	Neg	Octob17
421	Rainy	Neg	Octob17
422	Rainy	Neg	Octob17
423	Rainy	Neg	Octob17
424	Rainy	Neg	Octob17
425	Rainy	Neg	Octob17
426	Rainy	Neg	Octob17
427	Rainy	Neg	Octob17
428	Rainy	Neg	Octob17
429	Rainy	Neg	Octob17
430	Rainy	Neg	Octob17
431	Winter	Pos	Novem17
432	Winter	Pos	Novem17
433	Winter	Pos	Novem17
434	Winter	Pos	Novem17
435	Winter	Pos	Novem17
436	Winter	Pos	Novem17
437	Winter	Pos	Novem17
438	Winter	Pos	Dec17
439	Winter	Pos	Dec17
440	Winter	Pos	Dec17
441	Winter	Pos	Dec17
442	Winter	Pos	Dec17
443	Winter	Pos	Dec17
444	Winter	Pos	Dec17
445	Winter	Pos	Dec17
446	Winter	Pos	Dec17
447	Winter	Pos	Jan18
448	Winter	Pos	Jan18
449	Winter	Pos	Jan18
450	Winter	Pos	Jan18
451	Winter	Pos	Jan18
452	Winter	Pos	Jan18
453	Winter	Pos	Jan18
454	Winter	Pos	Jan18
455	Winter	Pos	Jan18
456	Winter	Pos	Jan18
457	Winter	Pos	Jan18
458	Winter	Pos	Jan18
459	Winter	Pos	Feb18
460	Winter	Pos	Feb18
461	Winter	Pos	Feb18
462	Winter	Pos	Feb18
463	Winter	Pos	Feb18
464	Winter	Pos	Feb18
465	Winter	Pos	Feb18
466	Winter	Pos	Feb18
467	Winter	Pos	Feb18
468	Winter	Neg	Novem17
469	Winter	Neg	Novem17
470	Winter	Neg	Novem17
471	Winter	Neg	Novem17
472	Winter	Neg	Novem17
473	Winter	Neg	Novem17
474	Winter	Neg	Novem17
475	Winter	Neg	Novem17
476	Winter	Neg	Novem17
477	Winter	Neg	Novem17
478	Winter	Neg	Novem17
479	Winter	Neg	Novem17
480	Winter	Neg	Novem17
481	Winter	Neg	Novem17
482	Winter	Neg	Novem17
483	Winter	Neg	Novem17
484	Winter	Neg	Novem17
485	Winter	Neg	Novem17
486	Winter	Neg	Novem17
487	Winter	Neg	Novem17
488	Winter	Neg	Novem17
489	Winter	Neg	Novem17
490	Winter	Neg	Novem17
491	Winter	Neg	Novem17
492	Winter	Neg	Novem17
493	Winter	Neg	Novem17
494	Winter	Neg	Novem17
495	Winter	Neg	Novem17
496	Winter	Neg	Novem17
497	Winter	Neg	Novem17
498	Winter	Neg	Novem17
499	Winter	Neg	Novem17
500	Winter	Neg	Novem17
501	Winter	Neg	Novem17
502	Winter	Neg	Novem17
503	Winter	Neg	Novem17
504	Winter	Neg	Novem17
505	Winter	Neg	Novem17
506	Winter	Neg	Novem17
507	Winter	Neg	Novem17
508	Winter	Neg	Novem17
509	Winter	Neg	Novem17
510	Winter	Neg	Novem17
511	Winter	Neg	Novem17
512	Winter	Neg	Novem17
513	Winter	Neg	Novem17
514	Winter	Neg	Novem17
515	Winter	Neg	Novem17
516	Winter	Neg	Novem17
517	Winter	Neg	Novem17
518	Winter	Neg	Novem17
519	Winter	Neg	Novem17
520	Winter	Neg	Novem17
521	Winter	Neg	Novem17
522	Winter	Neg	Novem17
523	Winter	Neg	Novem17
524	Winter	Neg	Novem17
525	Winter	Neg	Novem17
526	Winter	Neg	Novem17
527	Winter	Neg	Novem17
528	Winter	Neg	Novem17
529	Winter	Neg	Novem17
530	Winter	Neg	Novem17
531	Winter	Neg	Novem17
532	Winter	Neg	Novem17
533	Winter	Neg	Novem17
534	Winter	Neg	Novem17
535	Winter	Neg	Novem17
536	Winter	Neg	Novem17
537	Winter	Neg	Novem17
538	Winter	Neg	Novem17
539	Winter	Neg	Novem17
540	Winter	Neg	Novem17
541	Winter	Neg	Novem17
542	Winter	Neg	Novem17
543	Winter	Neg	Novem17
544	Winter	Neg	Novem17
545	Winter	Neg	Novem17
546	Winter	Neg	Novem17
547	Winter	Neg	Novem17
548	Winter	Neg	Novem17
549	Winter	Neg	Novem17
550	Winter	Neg	Novem17
551	Winter	Neg	Novem17
552	Winter	Neg	Novem17
553	Winter	Neg	Novem17
554	Winter	Neg	Novem17
555	Winter	Neg	Novem17
556	Winter	Neg	Novem17
557	Winter	Neg	Novem17
558	Winter	Neg	Novem17
559	Winter	Neg	Novem17
560	Winter	Neg	Novem17
561	Winter	Neg	Novem17
562	Winter	Neg	Novem17
563	Winter	Neg	Novem17
564	Winter	Neg	Novem17
565	Winter	Neg	Novem17
566	Winter	Neg	Novem17
567	Winter	Neg	Novem17
568	Winter	Neg	Novem17
569	Winter	Neg	Novem17
570	Winter	Neg	Dec17
571	Winter	Neg	Dec17
572	Winter	Neg	Dec17
573	Winter	Neg	Dec17
574	Winter	Neg	Dec17
575	Winter	Neg	Dec17
576	Winter	Neg	Dec17
577	Winter	Neg	Dec17
578	Winter	Neg	Dec17
579	Winter	Neg	Dec17
580	Winter	Neg	Dec17
581	Winter	Neg	Dec17
582	Winter	Neg	Dec17
583	Winter	Neg	Dec17
584	Winter	Neg	Dec17
585	Winter	Neg	Dec17
586	Winter	Neg	Dec17
587	Winter	Neg	Dec17
588	Winter	Neg	Dec17
589	Winter	Neg	Dec17
590	Winter	Neg	Dec17
591	Winter	Neg	Dec17
592	Winter	Neg	Dec17
593	Winter	Neg	Dec17
594	Winter	Neg	Dec17
595	Winter	Neg	Dec17
596	Winter	Neg	Dec17
597	Winter	Neg	Dec17
598	Winter	Neg	Dec17
599	Winter	Neg	Dec17
600	Winter	Neg	Dec17
601	Winter	Neg	Dec17
602	Winter	Neg	Dec17
603	Winter	Neg	Dec17
604	Winter	Neg	Dec17
605	Winter	Neg	Dec17
606	Winter	Neg	Dec17
607	Winter	Neg	Dec17
608	Winter	Neg	Dec17
609	Winter	Neg	Dec17
610	Winter	Neg	Dec17
611	Winter	Neg	Dec17
612	Winter	Neg	Dec17
613	Winter	Neg	Dec17
614	Winter	Neg	Dec17
615	Winter	Neg	Dec17
616	Winter	Neg	Dec17
617	Winter	Neg	Dec17
618	Winter	Neg	Dec17
619	Winter	Neg	Dec17
620	Winter	Neg	Dec17
621	Winter	Neg	Dec17
622	Winter	Neg	Dec17
623	Winter	Neg	Dec17
624	Winter	Neg	Dec17
625	Winter	Neg	Dec17
626	Winter	Neg	Dec17
627	Winter	Neg	Dec17
628	Winter	Neg	Dec17
629	Winter	Neg	Dec17
630	Winter	Neg	Dec17
631	Winter	Neg	Dec17
632	Winter	Neg	Dec17
633	Winter	Neg	Dec17
634	Winter	Neg	Dec17
635	Winter	Neg	Dec17
636	Winter	Neg	Dec17
637	Winter	Neg	Dec17
638	Winter	Neg	Dec17
639	Winter	Neg	Dec17
640	Winter	Neg	Dec17
641	Winter	Neg	Dec17
642	Winter	Neg	Dec17
643	Winter	Neg	Dec17
644	Winter	Neg	Dec17
645	Winter	Neg	Dec17
646	Winter	Neg	Dec17
647	Winter	Neg	Dec17
648	Winter	Neg	Dec17
649	Winter	Neg	Dec17
650	Winter	Neg	Dec17
651	Winter	Neg	Dec17
652	Winter	Neg	Dec17
653	Winter	Neg	Dec17
654	Winter	Neg	Dec17
655	Winter	Neg	Dec17
656	Winter	Neg	Dec17
657	Winter	Neg	Dec17
658	Winter	Neg	Dec17
659	Winter	Neg	Dec17
660	Winter	Neg	Dec17
661	Winter	Neg	Dec17
662	Winter	Neg	Dec17
663	Winter	Neg	Dec17
664	Winter	Neg	Dec17
665	Winter	Neg	Dec17
666	Winter	Neg	Dec17
667	Winter	Neg	Dec17
668	Winter	Neg	Dec17
669	Winter	Neg	Dec17
670	Winter	Neg	Dec17
671	Winter	Neg	Jan18
672	Winter	Neg	Jan18
673	Winter	Neg	Jan18
674	Winter	Neg	Jan18
675	Winter	Neg	Jan18
676	Winter	Neg	Jan18
677	Winter	Neg	Jan18
678	Winter	Neg	Jan18
679	Winter	Neg	Jan18
680	Winter	Neg	Jan18
681	Winter	Neg	Jan18
682	Winter	Neg	Jan18
683	Winter	Neg	Jan18
684	Winter	Neg	Jan18
685	Winter	Neg	Jan18
686	Winter	Neg	Jan18
687	Winter	Neg	Jan18
688	Winter	Neg	Jan18
689	Winter	Neg	Jan18
690	Winter	Neg	Jan18
691	Winter	Neg	Jan18
692	Winter	Neg	Jan18
693	Winter	Neg	Jan18
694	Winter	Neg	Jan18
695	Winter	Neg	Jan18
696	Winter	Neg	Jan18
697	Winter	Neg	Jan18
698	Winter	Neg	Jan18
699	Winter	Neg	Jan18
700	Winter	Neg	Jan18
701	Winter	Neg	Jan18
702	Winter	Neg	Jan18
703	Winter	Neg	Jan18
704	Winter	Neg	Jan18
705	Winter	Neg	Jan18
706	Winter	Neg	Jan18
707	Winter	Neg	Jan18
708	Winter	Neg	Jan18
709	Winter	Neg	Jan18
710	Winter	Neg	Jan18
711	Winter	Neg	Jan18
712	Winter	Neg	Jan18
713	Winter	Neg	Jan18
714	Winter	Neg	Jan18
715	Winter	Neg	Jan18
716	Winter	Neg	Jan18
717	Winter	Neg	Jan18
718	Winter	Neg	Jan18
719	Winter	Neg	Jan18
720	Winter	Neg	Jan18
721	Winter	Neg	Jan18
722	Winter	Neg	Jan18
723	Winter	Neg	Jan18
724	Winter	Neg	Jan18
725	Winter	Neg	Jan18
726	Winter	Neg	Jan18
727	Winter	Neg	Jan18
728	Winter	Neg	Jan18
729	Winter	Neg	Jan18
730	Winter	Neg	Jan18
731	Winter	Neg	Jan18
732	Winter	Neg	Jan18
733	Winter	Neg	Jan18
734	Winter	Neg	Jan18
735	Winter	Neg	Jan18
736	Winter	Neg	Jan18
737	Winter	Neg	Jan18
738	Winter	Neg	Jan18
739	Winter	Neg	Jan18
740	Winter	Neg	Jan18
741	Winter	Neg	Jan18
742	Winter	Neg	Jan18
743	Winter	Neg	Jan18
744	Winter	Neg	Jan18
745	Winter	Neg	Jan18
746	Winter	Neg	Jan18
747	Winter	Neg	Jan18
748	Winter	Neg	Jan18
749	Winter	Neg	Jan18
750	Winter	Neg	Jan18
751	Winter	Neg	Jan18
752	Winter	Neg	Jan18
753	Winter	Neg	Jan18
754	Winter	Neg	Jan18
755	Winter	Neg	Jan18
756	Winter	Neg	Jan18
757	Winter	Neg	Jan18
758	Winter	Neg	Jan18
759	Winter	Neg	Jan18
760	Winter	Neg	Jan18
761	Winter	Neg	Jan18
762	Winter	Neg	Jan18
763	Winter	Neg	Jan18
764	Winter	Neg	Jan18
765	Winter	Neg	Jan18
766	Winter	Neg	Jan18
767	Winter	Neg	Jan18
768	Winter	Neg	Jan18
769	Winter	Neg	Jan18
770	Winter	Neg	Jan18
771	Winter	Neg	Jan18
772	Winter	Neg	Jan18
773	Winter	Neg	Jan18
774	Winter	Neg	Jan18
775	Winter	Neg	Jan18
776	Winter	Neg	Feb18
777	Winter	Neg	Feb18
778	Winter	Neg	Feb18
779	Winter	Neg	Feb18
780	Winter	Neg	Feb18
781	Winter	Neg	Feb18
782	Winter	Neg	Feb18
783	Winter	Neg	Feb18
784	Winter	Neg	Feb18
785	Winter	Neg	Feb18
786	Winter	Neg	Feb18
787	Winter	Neg	Feb18
788	Winter	Neg	Feb18
789	Winter	Neg	Feb18
790	Winter	Neg	Feb18
791	Winter	Neg	Feb18
792	Winter	Neg	Feb18
793	Winter	Neg	Feb18
794	Winter	Neg	Feb18
795	Winter	Neg	Feb18
796	Winter	Neg	Feb18
797	Winter	Neg	Feb18
798	Winter	Neg	Feb18
799	Winter	Neg	Feb18
800	Winter	Neg	Feb18
801	Winter	Neg	Feb18
802	Winter	Neg	Feb18
803	Winter	Neg	Feb18
804	Winter	Neg	Feb18
805	Winter	Neg	Feb18
806	Winter	Neg	Feb18
807	Winter	Neg	Feb18
808	Winter	Neg	Feb18
809	Winter	Neg	Feb18
810	Winter	Neg	Feb18
811	Winter	Neg	Feb18
812	Winter	Neg	Feb18
813	Winter	Neg	Feb18
814	Winter	Neg	Feb18
815	Winter	Neg	Feb18
816	Winter	Neg	Feb18
817	Winter	Neg	Feb18
818	Winter	Neg	Feb18
819	Winter	Neg	Feb18
820	Winter	Neg	Feb18
821	Winter	Neg	Feb18
822	Winter	Neg	Feb18
823	Winter	Neg	Feb18
824	Winter	Neg	Feb18
825	Winter	Neg	Feb18
826	Winter	Neg	Feb18
827	Winter	Neg	Feb18
828	Winter	Neg	Feb18
829	Winter	Neg	Feb18
830	Winter	Neg	Feb18
831	Winter	Neg	Feb18
832	Winter	Neg	Feb18
833	Winter	Neg	Feb18
834	Winter	Neg	Feb18
835	Winter	Neg	Feb18
836	Winter	Neg	Feb18
837	Winter	Neg	Feb18
838	Winter	Neg	Feb18
839	Winter	Neg	Feb18
840	Winter	Neg	Feb18
841	Winter	Neg	Feb18
842	Winter	Neg	Feb18
843	Winter	Neg	Feb18
844	Winter	Neg	Feb18
845	Winter	Neg	Feb18
846	Winter	Neg	Feb18
847	Winter	Neg	Feb18
848	Winter	Neg	Feb18
849	Winter	Neg	Feb18
850	Winter	Neg	Feb18
851	Winter	Neg	Feb18
852	Winter	Neg	Feb18
853	Winter	Neg	Feb18
854	Winter	Neg	Feb18
855	Winter	Neg	Feb18
856	Winter	Neg	Feb18
857	Winter	Neg	Feb18
858	Winter	Neg	Feb18
859	Winter	Neg	Feb18
860	Winter	Neg	Feb18
861	Winter	Neg	Feb18
862	Winter	Neg	Feb18
863	Winter	Neg	Feb18
864	Winter	Neg	Feb18
865	Winter	Neg	Feb18
866	Winter	Neg	Feb18
867	Winter	Neg	Feb18
868	Winter	Neg	Feb18
869	Winter	Neg	Feb18
870	Winter	Neg	Feb18
871	Winter	Neg	Feb18
872	Winter	Neg	Feb18
873	Winter	Neg	Feb18
874	Winter	Neg	Feb18
875	Winter	Neg	Feb18
876	Winter	Neg	Feb18
877	Winter	Neg	Feb18
878	Winter	Neg	Feb18
879	Summer	Pos	Mar18
880	Summer	Pos	Mar18
881	Summer	Pos	Mar18
882	Summer	Pos	Mar18
883	Summer	Pos	Mar18
884	Summer	Pos	Mar18
885	Summer	Pos	Mar18
886	Summer	Pos	Mar18
887	Summer	Pos	Mar18
888	Summer	Pos	Mar18
889	Summer	Pos	Mar18
890	Summer	Pos	Mar18
891	Summer	Pos	Mar18
892	Summer	Pos	Mar18
893	Summer	Pos	Mar18
894	Summer	Pos	Mar18
895	Summer	Pos	Mar18
896	Summer	Pos	Apr18
897	Summer	Pos	Apr18
898	Summer	Pos	Apr18
899	Summer	Pos	Apr18
900	Summer	Pos	Apr18
901	Summer	Pos	Apr18
902	Summer	Pos	Apr18
903	Summer	Pos	Apr18
904	Summer	Pos	Apr18
905	Summer	Pos	Apr18
906	Summer	Pos	Apr18
907	Summer	Pos	Apr18
908	Summer	Pos	Apr18
909	Summer	Pos	Apr18
910	Summer	Pos	Apr18
911	Summer	Pos	Apr18
912	Summer	Pos	Apr18
913	Summer	Pos	Apr18
914	Summer	Pos	Apr18
915	Summer	Pos	Apr18
916	Summer	Pos	Apr18
917	Summer	Pos	May18
918	Summer	Pos	May18
919	Summer	Pos	May18
920	Summer	Pos	May18
921	Summer	Pos	May18
922	Summer	Pos	May18
923	Summer	Pos	May18
924	Summer	Pos	May18
925	Summer	Pos	May18
926	Summer	Pos	May18
927	Summer	Pos	May18
928	Summer	Pos	May18
929	Summer	Pos	May18
930	Summer	Pos	May18
931	Summer	Pos	May18
932	Summer	Pos	May18
933	Summer	Pos	May18
934	Summer	Pos	May18
935	Summer	Pos	May18
936	Summer	Pos	May18
937	Summer	Pos	May18
938	Summer	Pos	May18
939	Summer	Pos	May18
940	Summer	Pos	May18
941	Summer	Pos	May18
942	Summer	Pos	May18
943	Summer	Pos	May18
944	Summer	Pos	May18
945	Summer	Pos	May18
946	Summer	Pos	May18
947	Summer	Pos	May18
948	Summer	Pos	May18
949	Summer	Pos	May18
950	Summer	Pos	May18
951	Summer	Pos	May18
952	Summer	Pos	May18
953	Summer	Pos	May18
954	Summer	Pos	May18
955	Summer	Pos	May18
956	Summer	Pos	May18
957	Summer	Pos	May18
958	Summer	Pos	May18
959	Summer	Pos	May18
960	Summer	Pos	May18
961	Summer	Pos	May18
962	Summer	Pos	May18
963	Summer	Pos	May18
964	Summer	Pos	May18
965	Summer	Pos	May18
966	Summer	Pos	May18
967	Summer	Pos	May18
968	Summer	Pos	May18
969	Summer	Pos	May18
970	Summer	Pos	May18
971	Summer	Pos	May18
972	Summer	Pos	May18
973	Summer	Pos	May18
974	Summer	Pos	May18
975	Summer	Pos	May18
976	Summer	Pos	Jun18
977	Summer	Pos	Jun18
978	Summer	Pos	Jun18
979	Summer	Pos	Jun18
980	Summer	Pos	Jun18
981	Summer	Pos	Jun18
982	Summer	Pos	Jun18
983	Summer	Pos	Jun18
984	Summer	Pos	Jun18
985	Summer	Pos	Jun18
986	Summer	Pos	Jun18
987	Summer	Pos	Jun18
988	Summer	Pos	Jun18
989	Summer	Pos	Jun18
990	Summer	Pos	Jun18
991	Summer	Pos	Jun18
992	Summer	Pos	Jun18
993	Summer	Pos	Jun18
994	Summer	Pos	Jun18
995	Summer	Pos	Jun18
996	Summer	Pos	Jun18
997	Summer	Pos	Jun18
998	Summer	Pos	Jun18
999	Summer	Pos	Jun18
1000	Summer	Pos	Jun18
1001	Summer	Pos	Jun18
1002	Summer	Pos	Jun18
1003	Summer	Pos	Jun18
1004	Summer	Pos	Jun18
1005	Summer	Pos	Jun18
1006	Summer	Pos	Jun18
1007	Summer	Pos	Jun18
1008	Summer	Pos	Jun18
1009	Summer	Pos	Jun18
1010	Summer	Pos	Jun18
1011	Summer	Pos	Jun18
1012	Summer	Pos	Jun18
1013	Summer	Pos	Jun18
1014	Summer	Pos	Jun18
1015	Summer	Pos	Jun18
1016	Summer	Pos	Jun18
1017	Summer	Pos	Jun18
1018	Summer	Pos	Jun18
1019	Summer	Pos	Jun18
1020	Summer	Pos	Jun18
1021	Summer	Pos	Jun18
1022	Summer	Pos	Jun18
1023	Summer	Pos	Jun18
1024	Summer	Pos	Jun18
1025	Summer	Pos	Jun18
1026	Summer	Pos	Jun18
1027	Summer	Pos	Jun18
1028	Summer	Pos	Jun18
1029	Summer	Pos	Jun18
1030	Summer	Pos	Jun18
1031	Summer	Pos	Jun18
1032	Summer	Pos	Jun18
1033	Summer	Pos	Jun18
1034	Summer	Pos	Jun18
1035	Summer	Pos	Jun18
1036	Summer	Pos	Jun18
1037	Summer	Pos	Jun18
1038	Summer	Pos	Jun18
1039	Summer	Pos	Jun18
1040	Summer	Pos	Jun18
1041	Summer	Pos	Jun18
1042	Summer	Pos	Jun18
1043	Summer	Pos	Jun18
1044	Summer	Pos	Jun18
1045	Summer	Pos	Jun18
1046	Summer	Pos	Jun18
1047	Summer	Neg	Mar18
1048	Summer	Neg	Mar18
1049	Summer	Neg	Mar18
1050	Summer	Neg	Mar18
1051	Summer	Neg	Mar18
1052	Summer	Neg	Mar18
1053	Summer	Neg	Mar18
1054	Summer	Neg	Mar18
1055	Summer	Neg	Mar18
1056	Summer	Neg	Mar18
1057	Summer	Neg	Mar18
1058	Summer	Neg	Mar18
1059	Summer	Neg	Mar18
1060	Summer	Neg	Mar18
1061	Summer	Neg	Mar18
1062	Summer	Neg	Mar18
1063	Summer	Neg	Mar18
1064	Summer	Neg	Mar18
1065	Summer	Neg	Mar18
1066	Summer	Neg	Mar18
1067	Summer	Neg	Mar18
1068	Summer	Neg	Mar18
1069	Summer	Neg	Mar18
1070	Summer	Neg	Mar18
1071	Summer	Neg	Mar18
1072	Summer	Neg	Mar18
1073	Summer	Neg	Mar18
1074	Summer	Neg	Mar18
1075	Summer	Neg	Mar18
1076	Summer	Neg	Mar18
1077	Summer	Neg	Mar18
1078	Summer	Neg	Mar18
1079	Summer	Neg	Mar18
1080	Summer	Neg	Mar18
1081	Summer	Neg	Mar18
1082	Summer	Neg	Mar18
1083	Summer	Neg	Mar18
1084	Summer	Neg	Mar18
1085	Summer	Neg	Mar18
1086	Summer	Neg	Mar18
1087	Summer	Neg	Mar18
1088	Summer	Neg	Mar18
1089	Summer	Neg	Mar18
1090	Summer	Neg	Mar18
1091	Summer	Neg	Mar18
1092	Summer	Neg	Mar18
1093	Summer	Neg	Mar18
1094	Summer	Neg	Mar18
1095	Summer	Neg	Mar18
1096	Summer	Neg	Mar18
1097	Summer	Neg	Mar18
1098	Summer	Neg	Mar18
1099	Summer	Neg	Mar18
1100	Summer	Neg	Mar18
1101	Summer	Neg	Mar18
1102	Summer	Neg	Mar18
1103	Summer	Neg	Mar18
1104	Summer	Neg	Mar18
1105	Summer	Neg	Mar18
1106	Summer	Neg	Mar18
1107	Summer	Neg	Mar18
1108	Summer	Neg	Mar18
1109	Summer	Neg	Mar18
1110	Summer	Neg	Mar18
1111	Summer	Neg	Mar18
1112	Summer	Neg	Mar18
1113	Summer	Neg	Mar18
1114	Summer	Neg	Mar18
1115	Summer	Neg	Mar18
1116	Summer	Neg	Mar18
1117	Summer	Neg	Mar18
1118	Summer	Neg	Mar18
1119	Summer	Neg	Mar18
1120	Summer	Neg	Mar18
1121	Summer	Neg	Mar18
1122	Summer	Neg	Mar18
1123	Summer	Neg	Mar18
1124	Summer	Neg	Mar18
1125	Summer	Neg	Mar18
1126	Summer	Neg	Mar18
1127	Summer	Neg	Mar18
1128	Summer	Neg	Mar18
1129	Summer	Neg	Mar18
1130	Summer	Neg	Mar18
1131	Summer	Neg	Mar18
1132	Summer	Neg	Mar18
1133	Summer	Neg	Mar18
1134	Summer	Neg	Mar18
1135	Summer	Neg	Mar18
1136	Summer	Neg	Mar18
1137	Summer	Neg	Mar18
1138	Summer	Neg	Mar18
1139	Summer	Neg	Mar18
1140	Summer	Neg	Mar18
1141	Summer	Neg	Mar18
1142	Summer	Neg	Mar18
1143	Summer	Neg	Mar18
1144	Summer	Neg	Apr18
1145	Summer	Neg	Apr18
1146	Summer	Neg	Apr18
1147	Summer	Neg	Apr18
1148	Summer	Neg	Apr18
1149	Summer	Neg	Apr18
1150	Summer	Neg	Apr18
1151	Summer	Neg	Apr18
1152	Summer	Neg	Apr18
1153	Summer	Neg	Apr18
1154	Summer	Neg	Apr18
1155	Summer	Neg	Apr18
1156	Summer	Neg	Apr18
1157	Summer	Neg	Apr18
1158	Summer	Neg	Apr18
1159	Summer	Neg	Apr18
1160	Summer	Neg	Apr18
1161	Summer	Neg	Apr18
1162	Summer	Neg	Apr18
1163	Summer	Neg	Apr18
1164	Summer	Neg	Apr18
1165	Summer	Neg	Apr18
1166	Summer	Neg	Apr18
1167	Summer	Neg	Apr18
1168	Summer	Neg	Apr18
1169	Summer	Neg	Apr18
1170	Summer	Neg	Apr18
1171	Summer	Neg	Apr18
1172	Summer	Neg	Apr18
1173	Summer	Neg	Apr18
1174	Summer	Neg	Apr18
1175	Summer	Neg	Apr18
1176	Summer	Neg	Apr18
1177	Summer	Neg	Apr18
1178	Summer	Neg	Apr18
1179	Summer	Neg	Apr18
1180	Summer	Neg	Apr18
1181	Summer	Neg	Apr18
1182	Summer	Neg	Apr18
1183	Summer	Neg	Apr18
1184	Summer	Neg	Apr18
1185	Summer	Neg	Apr18
1186	Summer	Neg	Apr18
1187	Summer	Neg	Apr18
1188	Summer	Neg	Apr18
1189	Summer	Neg	Apr18
1190	Summer	Neg	Apr18
1191	Summer	Neg	Apr18
1192	Summer	Neg	Apr18
1193	Summer	Neg	Apr18
1194	Summer	Neg	Apr18
1195	Summer	Neg	Apr18
1196	Summer	Neg	Apr18
1197	Summer	Neg	Apr18
1198	Summer	Neg	Apr18
1199	Summer	Neg	Apr18
1200	Summer	Neg	Apr18
1201	Summer	Neg	Apr18
1202	Summer	Neg	Apr18
1203	Summer	Neg	Apr18
1204	Summer	Neg	Apr18
1205	Summer	Neg	Apr18
1206	Summer	Neg	Apr18
1207	Summer	Neg	Apr18
1208	Summer	Neg	Apr18
1209	Summer	Neg	Apr18
1210	Summer	Neg	Apr18
1211	Summer	Neg	Apr18
1212	Summer	Neg	Apr18
1213	Summer	Neg	Apr18
1214	Summer	Neg	Apr18
1215	Summer	Neg	Apr18
1216	Summer	Neg	Apr18
1217	Summer	Neg	Apr18
1218	Summer	Neg	Apr18
1219	Summer	Neg	Apr18
1220	Summer	Neg	Apr18
1221	Summer	Neg	Apr18
1222	Summer	Neg	Apr18
1223	Summer	Neg	Apr18
1224	Summer	Neg	Apr18
1225	Summer	Neg	Apr18
1226	Summer	Neg	May18
1227	Summer	Neg	May18
1228	Summer	Neg	May18
1229	Summer	Neg	May18
1230	Summer	Neg	May18
1231	Summer	Neg	May18
1232	Summer	Neg	May18
1233	Summer	Neg	May18
1234	Summer	Neg	May18
1235	Summer	Neg	May18
1236	Summer	Neg	May18
1237	Summer	Neg	May18
1238	Summer	Neg	May18
1239	Summer	Neg	May18
1240	Summer	Neg	May18
1241	Summer	Neg	May18
1242	Summer	Neg	May18
1243	Summer	Neg	May18
1244	Summer	Neg	May18
1245	Summer	Neg	May18
1246	Summer	Neg	May18
1247	Summer	Neg	May18
1248	Summer	Neg	May18
1249	Summer	Neg	May18
1250	Summer	Neg	May18
1251	Summer	Neg	May18
1252	Summer	Neg	May18
1253	Summer	Neg	May18
1254	Summer	Neg	May18
1255	Summer	Neg	May18
1256	Summer	Neg	May18
1257	Summer	Neg	May18
1258	Summer	Neg	May18
1259	Summer	Neg	May18
1260	Summer	Neg	May18
1261	Summer	Neg	May18
1262	Summer	Neg	May18
1263	Summer	Neg	May18
1264	Summer	Neg	May18
1265	Summer	Neg	May18
1266	Summer	Neg	May18
1267	Summer	Neg	May18
1268	Summer	Neg	May18
1269	Summer	Neg	May18
1270	Summer	Neg	May18
1271	Summer	Neg	May18
1272	Summer	Neg	May18
1273	Summer	Neg	May18
1274	Summer	Neg	May18
1275	Summer	Neg	May18
1276	Summer	Neg	May18
1277	Summer	Neg	May18
1278	Summer	Neg	May18
1279	Summer	Neg	May18
1280	Summer	Neg	May18
1281	Summer	Neg	May18
1282	Summer	Neg	May18
1283	Summer	Neg	May18
1284	Summer	Neg	May18
1285	Summer	Neg	May18
1286	Summer	Neg	May18
1287	Summer	Neg	May18
1288	Summer	Neg	May18
1289	Summer	Neg	May18
1290	Summer	Neg	May18
1291	Summer	Neg	May18
1292	Summer	Neg	May18
1293	Summer	Neg	May18
1294	Summer	Neg	May18
1295	Summer	Neg	May18
1296	Summer	Neg	May18
1297	Summer	Neg	May18
1298	Summer	Neg	May18
1299	Summer	Neg	May18
1300	Summer	Neg	May18
1301	Summer	Neg	May18
1302	Summer	Neg	May18
1303	Summer	Neg	May18
1304	Summer	Neg	May18
1305	Summer	Neg	May18
1306	Summer	Neg	May18
1307	Summer	Neg	May18
1308	Summer	Neg	May18
1309	Summer	Neg	Jun18
1310	Summer	Neg	Jun18
1311	Summer	Neg	Jun18
1312	Summer	Neg	Jun18
1313	Summer	Neg	Jun18
1314	Summer	Neg	Jun18
1315	Summer	Neg	Jun18
1316	Summer	Neg	Jun18
1317	Summer	Neg	Jun18
1318	Summer	Neg	Jun18
1319	Summer	Neg	Jun18
1320	Summer	Neg	Jun18
1321	Summer	Neg	Jun18
1322	Summer	Neg	Jun18
1323	Summer	Neg	Jun18
1324	Summer	Neg	Jun18
1325	Summer	Neg	Jun18
1326	Summer	Neg	Jun18
1327	Summer	Neg	Jun18
1328	Summer	Neg	Jun18
1329	Summer	Neg	Jun18
1330	Summer	Neg	Jun18
1331	Summer	Neg	Jun18
1332	Summer	Neg	Jun18
1333	Summer	Neg	Jun18
1334	Summer	Neg	Jun18
1335	Summer	Neg	Jun18
1336	Summer	Neg	Jun18
1337	Summer	Neg	Jun18
1338	Summer	Neg	Jun18
1339	Summer	Neg	Jun18
1340	Summer	Neg	Jun18
1341	Summer	Neg	Jun18
1342	Summer	Neg	Jun18
1343	Summer	Neg	Jun18
1344	Summer	Neg	Jun18
1345	Summer	Neg	Jun18
1346	Summer	Neg	Jun18
1347	Summer	Neg	Jun18
1348	Summer	Neg	Jun18
1349	Summer	Neg	Jun18
1350	Summer	Neg	Jun18
1351	Summer	Neg	Jun18
1352	Summer	Neg	Jun18
1353	Summer	Neg	Jun18
1354	Summer	Neg	Jun18
1355	Summer	Neg	Jun18
1356	Summer	Neg	Jun18
1357	Summer	Neg	Jun18
1358	Summer	Neg	Jun18
1359	Summer	Neg	Jun18
1360	Summer	Neg	Jun18
1361	Summer	Neg	Jun18
1362	Summer	Neg	Jun18
1363	Summer	Neg	Jun18
1364	Summer	Neg	Jun18
1365	Summer	Neg	Jun18
1366	Summer	Neg	Jun18
1367	Summer	Neg	Jun18
1368	Summer	Neg	Jun18
1369	Summer	Neg	Jun18
1370	Summer	Neg	Jun18
1371	Summer	Neg	Jun18
1372	Summer	Neg	Jun18
1373	Summer	Neg	Jun18
1374	Summer	Neg	Jun18
1375	Summer	Neg	Jun18
1376	Summer	Neg	Jun18
1377	Summer	Neg	Jun18
1378	Summer	Neg	Jun18
1379	Summer	Neg	Jun18
1380	Summer	Neg	Jun18
1381	Summer	Neg	Jun18
1382	Summer	Neg	Jun18
1383	Summer	Neg	Jun18
1384	Summer	Neg	Jun18
1385	Summer	Neg	Jun18
1386	Summer	Neg	Jun18
1387	Summer	Neg	Jun18
1388	Summer	Neg	Jun18

## Sheet: Sheet2
Animalid	Age	Result
1	Young<2Y	Positive
2	Young<2Y	Positive
3	Young<2Y	Positive
4	Young<2Y	Positive
5	Young<2Y	Positive
6	Young<2Y	Positive
7	Young<2Y	Positive
8	Young<2Y	Positive
9	Young<2Y	Positive
10	Young<2Y	Positive
11	Young<2Y	Positive
12	Young<2Y	Positive
13	Young<2Y	Positive
14	Young<2Y	Positive
15	Young<2Y	Positive
16	Young<2Y	Positive
17	Young<2Y	Positive
18	Young<2Y	Positive
19	Young<2Y	Positive
20	Young<2Y	Positive
21	Young<2Y	Positive
22	Young<2Y	Positive
23	Young<2Y	Positive
24	Young<2Y	Positive
25	Young<2Y	Positive
26	Young<2Y	Positive
27	Young<2Y	Positive
28	Young<2Y	Positive
29	Young<2Y	Positive
30	Young<2Y	Positive
31	Young<2Y	Positive
32	Young<2Y	Negative
33	Young<2Y	Negative
34	Young<2Y	Negative
35	Young<2Y	Negative
36	Young<2Y	Negative
37	Young<2Y	Negative
38	Young<2Y	Negative
39	Young<2Y	Negative
40	Young<2Y	Negative
41	Young<2Y	Negative
42	Young<2Y	Negative
43	Young<2Y	Negative
44	Young<2Y	Negative
45	Young<2Y	Negative
46	Young<2Y	Negative
47	Young<2Y	Negative
48	Young<2Y	Negative
49	Young<2Y	Negative
50	Young<2Y	Negative
51	Young<2Y	Negative
52	Young<2Y	Negative
53	Young<2Y	Negative
54	Young<2Y	Negative
55	Young<2Y	Negative
56	Young<2Y	Negative
57	Young<2Y	Negative
58	Young<2Y	Negative
59	Young<2Y	Negative
60	Young<2Y	Negative
61	Young<2Y	Negative
62	Young<2Y	Negative
63	Young<2Y	Negative
64	Young<2Y	Negative
65	Young<2Y	Negative
66	Young<2Y	Negative
67	Young<2Y	Negative
68	Young<2Y	Negative
69	Young<2Y	Negative
70	Young<2Y	Negative
71	Young<2Y	Negative
72	Young<2Y	Negative
73	Young<2Y	Negative
74	Young<2Y	Negative
75	Young<2Y	Negative
76	Young<2Y	Negative
77	Young<2Y	Negative
78	Young<2Y	Negative
79	Young<2Y	Negative
80	Young<2Y	Negative
81	Young<2Y	Negative
82	Young<2Y	Negative
83	Young<2Y	Negative
84	Young<2Y	Negative
85	Young<2Y	Negative
86	Young<2Y	Negative
87	Young<2Y	Negative
88	Young<2Y	Negative
89	Young<2Y	Negative
90	Young<2Y	Negative
91	Young<2Y	Negative
92	Young<2Y	Negative
93	Young<2Y	Negative
94	Young<2Y	Negative
95	Young<2Y	Negative
96	Young<2Y	Negative
97	Young<2Y	Negative
98	Young<2Y	Negative
99	Young<2Y	Negative
100	Young<2Y	Negative
101	Young<2Y	Negative
102	Young<2Y	Negative
103	Young<2Y	Negative
104	Young<2Y	Negative
105	Young<2Y	Negative
106	Young<2Y	Negative
107	Young<2Y	Negative
108	Young<2Y	Negative
109	Young<2Y	Negative
110	Young<2Y	Negative
111	Young<2Y	Negative
112	Young<2Y	Negative
113	Young<2Y	Negative
114	Young<2Y	Negative
115	Young<2Y	Negative
116	Young<2Y	Negative
117	Young<2Y	Negative
118	Young<2Y	Negative
119	Young<2Y	Negative
120	Young<2Y	Negative
121	Young<2Y	Negative
122	Young<2Y	Negative
123	Young<2Y	Negative
124	Young<2Y	Negative
125	Young<2Y	Negative
126	Young<2Y	Negative
127	Young<2Y	Negative
128	Young<2Y	Negative
129	Young<2Y	Negative
130	Young<2Y	Negative
131	Young<2Y	Negative
132	Young<2Y	Negative
133	Young<2Y	Negative
134	Young<2Y	Negative
135	Young<2Y	Negative
136	Young<2Y	Negative
137	Young<2Y	Negative
138	Young<2Y	Negative
139	Young<2Y	Negative
140	Young<2Y	Negative
141	Young<2Y	Negative
142	Young<2Y	Negative
143	Young<2Y	Negative
144	Young<2Y	Negative
145	Young<2Y	Negative
146	Young<2Y	Negative
147	Young<2Y	Negative
148	Young<2Y	Negative
149	Young<2Y	Negative
150	Young<2Y	Negative
151	Young<2Y	Negative
152	Young<2Y	Negative
153	Young<2Y	Negative
154	Young<2Y	Negative
155	Young<2Y	Negative
156	Young<2Y	Negative
157	Young<2Y	Negative
158	Young<2Y	Negative
159	Young<2Y	Negative
160	Young<2Y	Negative
161	Young<2Y	Negative
162	Young<2Y	Negative
163	Young<2Y	Negative
164	Young<2Y	Negative
165	Young<2Y	Negative
166	Young<2Y	Negative
167	Young<2Y	Negative
168	Young<2Y	Negative
169	Young<2Y	Negative
170	Young<2Y	Negative
171	Young<2Y	Negative
172	Young<2Y	Negative
173	Young<2Y	Negative
174	Young<2Y	Negative
175	Young<2Y	Negative
176	Young<2Y	Negative
177	Young<2Y	Negative
178	Young<2Y	Negative
179	Young<2Y	Negative
180	Young<2Y	Negative
181	Young<2Y	Negative
182	Young<2Y	Negative
183	Young<2Y	Negative
184	Young<2Y	Negative
185	Young<2Y	Negative
186	Young<2Y	Negative
187	Young<2Y	Negative
188	Young<2Y	Negative
189	Young<2Y	Negative
190	Young<2Y	Negative
191	Young<2Y	Negative
192	Young<2Y	Negative
193	Young<2Y	Negative
194	Young<2Y	Negative
195	Young<2Y	Negative
196	Young<2Y	Negative
197	Young<2Y	Negative
198	Young<2Y	Negative
199	Young<2Y	Negative
200	Young<2Y	Negative
201	Young<2Y	Negative
202	Young<2Y	Negative
203	Young<2Y	Negative
204	Young<2Y	Negative
205	Young<2Y	Negative
206	Young<2Y	Negative
207	Young<2Y	Negative
208	Young<2Y	Negative
209	Young<2Y	Negative
210	Young<2Y	Negative
211	Young<2Y	Negative
212	Young<2Y	Negative
213	Young<2Y	Negative
214	Young<2Y	Negative
215	Young<2Y	Negative
216	Young<2Y	Negative
217	Young<2Y	Negative
218	Young<2Y	Negative
219	Young<2Y	Negative
220	Young<2Y	Negative
221	Young<2Y	Negative
222	Young<2Y	Negative
223	Young<2Y	Negative
224	Young<2Y	Negative
225	Young<2Y	Negative
226	Young<2Y	Negative
227	Young<2Y	Negative
228	Young<2Y	Negative
229	Young<2Y	Negative
230	Young<2Y	Negative
231	Young<2Y	Negative
232	Young<2Y	Negative
233	Young<2Y	Negative
234	Young<2Y	Negative
235	Young<2Y	Negative
236	Young<2Y	Negative
237	Young<2Y	Negative
238	Young<2Y	Negative
239	Young<2Y	Negative
240	Young<2Y	Negative
241	Young<2Y	Negative
242	Young<2Y	Negative
243	Young<2Y	Negative
244	Young<2Y	Negative
245	Young<2Y	Negative
246	Young<2Y	Negative
247	Young<2Y	Negative
248	Young<2Y	Negative
249	Young<2Y	Negative
250	Young<2Y	Negative
251	Young<2Y	Negative
252	Young<2Y	Negative
253	Young<2Y	Negative
254	Young<2Y	Negative
255	Young<2Y	Negative
256	Young<2Y	Negative
257	Young<2Y	Negative
258	Young<2Y	Negative
259	Young<2Y	Negative
260	Young<2Y	Negative
261	Young<2Y	Negative
262	Young<2Y	Negative
263	Young<2Y	Negative
264	Young<2Y	Negative
265	Young<2Y	Negative
266	Young<2Y	Negative
267	Young<2Y	Negative
268	Young<2Y	Negative
269	Young<2Y	Negative
270	Young<2Y	Negative
271	Young<2Y	Negative
272	Young<2Y	Negative
273	Young<2Y	Negative
274	Young<2Y	Negative
275	Young<2Y	Negative
276	Young<2Y	Negative
277	Young<2Y	Negative
278	Young<2Y	Negative
279	Young<2Y	Negative
280	Young<2Y	Negative
281	Young<2Y	Negative
282	Young<2Y	Negative
283	Young<2Y	Negative
284	Young<2Y	Negative
285	Young<2Y	Negative
286	Young<2Y	Negative
287	Young<2Y	Negative
288	Young<2Y	Negative
289	Young<2Y	Negative
290	Young<2Y	Negative
291	Young<2Y	Negative
292	Young<2Y	Negative
293	Young<2Y	Negative
294	Young<2Y	Negative
295	Young<2Y	Negative
296	Young<2Y	Negative
297	Young<2Y	Negative
298	Young<2Y	Negative
299	Young<2Y	Negative
300	Young<2Y	Negative
301	Young<2Y	Negative
302	Young<2Y	Negative
303	Young<2Y	Negative
304	Young<2Y	Negative
305	Young<2Y	Negative
306	Young<2Y	Negative
307	Young<2Y	Negative
308	Young<2Y	Negative
309	Young<2Y	Negative
310	Young<2Y	Negative
311	Young<2Y	Negative
312	Young<2Y	Negative
313	Young<2Y	Negative
314	Young<2Y	Negative
315	Young<2Y	Negative
316	Young<2Y	Negative
317	Young<2Y	Negative
318	Young<2Y	Negative
319	Young<2Y	Negative
320	Young<2Y	Negative
321	Young<2Y	Negative
322	Young<2Y	Negative
323	Young<2Y	Negative
324	Young<2Y	Negative
325	Young<2Y	Negative
326	Young<2Y	Negative
327	Young<2Y	Negative
328	Young<2Y	Negative
329	Young<2Y	Negative
330	Young<2Y	Negative
331	Young<2Y	Negative
332	Young<2Y	Negative
333	Young<2Y	Negative
334	Young<2Y	Negative
335	Young<2Y	Negative
336	Young<2Y	Negative
337	Young<2Y	Negative
338	Young<2Y	Negative
339	Young<2Y	Negative
340	Young<2Y	Negative
341	Young<2Y	Negative
342	Young<2Y	Negative
343	Young<2Y	Negative
344	Young<2Y	Negative
345	Young<2Y	Negative
346	Young<2Y	Negative
347	Young<2Y	Negative
348	Young<2Y	Negative
349	Young<2Y	Negative
350	Young<2Y	Negative
351	Young<2Y	Negative
352	Young<2Y	Negative
353	Young<2Y	Negative
354	Young<2Y	Negative
355	Young<2Y	Negative
356	Young<2Y	Negative
357	Young<2Y	Negative
358	Young<2Y	Negative
359	Young<2Y	Negative
360	Young<2Y	Negative
361	Young<2Y	Negative
362	Young<2Y	Negative
363	Young<2Y	Negative
364	Young<2Y	Negative
365	Young<2Y	Negative
366	Young<2Y	Negative
367	Young<2Y	Negative
368	Young<2Y	Negative
369	Young<2Y	Negative
370	Young<2Y	Negative
371	Young<2Y	Negative
372	Young<2Y	Negative
373	Young<2Y	Negative
374	Young<2Y	Negative
375	Young<2Y	Negative
376	Young<2Y	Negative
377	Young<2Y	Negative
378	Young<2Y	Negative
379	Young<2Y	Negative
380	Young<2Y	Negative
381	Young<2Y	Negative
382	Young<2Y	Negative
383	Young<2Y	Negative
384	Young<2Y	Negative
385	Young<2Y	Negative
386	Young<2Y	Negative
387	Young<2Y	Negative
388	Young<2Y	Negative
389	Young<2Y	Negative
390	Young<2Y	Negative
391	Young<2Y	Negative
392	Young<2Y	Negative
393	Young<2Y	Negative
394	Young<2Y	Negative
395	Young<2Y	Negative
396	Young<2Y	Negative
397	Adult 2-4Y	Positive
398	Adult 2-4Y	Positive
399	Adult 2-4Y	Positive
400	Adult 2-4Y	Positive
401	Adult 2-4Y	Positive
402	Adult 2-4Y	Positive
403	Adult 2-4Y	Positive
404	Adult 2-4Y	Positive
405	Adult 2-4Y	Positive
406	Adult 2-4Y	Positive
407	Adult 2-4Y	Positive
408	Adult 2-4Y	Positive
409	Adult 2-4Y	Positive
410	Adult 2-4Y	Positive
411	Adult 2-4Y	Positive
412	Adult 2-4Y	Positive
413	Adult 2-4Y	Positive
414	Adult 2-4Y	Positive
415	Adult 2-4Y	Positive
416	Adult 2-4Y	Positive
417	Adult 2-4Y	Positive
418	Adult 2-4Y	Positive
419	Adult 2-4Y	Positive
420	Adult 2-4Y	Positive
421	Adult 2-4Y	Positive
422	Adult 2-4Y	Positive
423	Adult 2-4Y	Positive
424	Adult 2-4Y	Positive
425	Adult 2-4Y	Positive
426	Adult 2-4Y	Positive
427	Adult 2-4Y	Positive
428	Adult 2-4Y	Positive
429	Adult 2-4Y	Positive
430	Adult 2-4Y	Positive
431	Adult 2-4Y	Positive
432	Adult 2-4Y	Positive
433	Adult 2-4Y	Positive
434	Adult 2-4Y	Positive
435	Adult 2-4Y	Positive
436	Adult 2-4Y	Positive
437	Adult 2-4Y	Positive
438	Adult 2-4Y	Positive
439	Adult 2-4Y	Positive
440	Adult 2-4Y	Positive
441	Adult 2-4Y	Positive
442	Adult 2-4Y	Positive
443	Adult 2-4Y	Positive
444	Adult 2-4Y	Positive
445	Adult 2-4Y	Positive
446	Adult 2-4Y	Positive
447	Adult 2-4Y	Positive
448	Adult 2-4Y	Positive
449	Adult 2-4Y	Positive
450	Adult 2-4Y	Positive
451	Adult 2-4Y	Positive
452	Adult 2-4Y	Positive
453	Adult 2-4Y	Positive
454	Adult 2-4Y	Positive
455	Adult 2-4Y	Positive
456	Adult 2-4Y	Positive
457	Adult 2-4Y	Positive
458	Adult 2-4Y	Positive
459	Adult 2-4Y	Positive
460	Adult 2-4Y	Positive
461	Adult 2-4Y	Positive
462	Adult 2-4Y	Positive
463	Adult 2-4Y	Positive
464	Adult 2-4Y	Positive
465	Adult 2-4Y	Positive
466	Adult 2-4Y	Positive
467	Adult 2-4Y	Negative
468	Adult 2-4Y	Negative
469	Adult 2-4Y	Negative
470	Adult 2-4Y	Negative
471	Adult 2-4Y	Negative
472	Adult 2-4Y	Negative
473	Adult 2-4Y	Negative
474	Adult 2-4Y	Negative
475	Adult 2-4Y	Negative
476	Adult 2-4Y	Negative
477	Adult 2-4Y	Negative
478	Adult 2-4Y	Negative
479	Adult 2-4Y	Negative
480	Adult 2-4Y	Negative
481	Adult 2-4Y	Negative
482	Adult 2-4Y	Negative
483	Adult 2-4Y	Negative
484	Adult 2-4Y	Negative
485	Adult 2-4Y	Negative
486	Adult 2-4Y	Negative
487	Adult 2-4Y	Negative
488	Adult 2-4Y	Negative
489	Adult 2-4Y	Negative
490	Adult 2-4Y	Negative
491	Adult 2-4Y	Negative
492	Adult 2-4Y	Negative
493	Adult 2-4Y	Negative
494	Adult 2-4Y	Negative
495	Adult 2-4Y	Negative
496	Adult 2-4Y	Negative
497	Adult 2-4Y	Negative
498	Adult 2-4Y	Negative
499	Adult 2-4Y	Negative
500	Adult 2-4Y	Negative
501	Adult 2-4Y	Negative
502	Adult 2-4Y	Negative
503	Adult 2-4Y	Negative
504	Adult 2-4Y	Negative
505	Adult 2-4Y	Negative
506	Adult 2-4Y	Negative
507	Adult 2-4Y	Negative
508	Adult 2-4Y	Negative
509	Adult 2-4Y	Negative
510	Adult 2-4Y	Negative
511	Adult 2-4Y	Negative
512	Adult 2-4Y	Negative
513	Adult 2-4Y	Negative
514	Adult 2-4Y	Negative
515	Adult 2-4Y	Negative
516	Adult 2-4Y	Negative
517	Adult 2-4Y	Negative
518	Adult 2-4Y	Negative
519	Adult 2-4Y	Negative
520	Adult 2-4Y	Negative
521	Adult 2-4Y	Negative
522	Adult 2-4Y	Negative
523	Adult 2-4Y	Negative
524	Adult 2-4Y	Negative
525	Adult 2-4Y	Negative
526	Adult 2-4Y	Negative
527	Adult 2-4Y	Negative
528	Adult 2-4Y	Negative
529	Adult 2-4Y	Negative
530	Adult 2-4Y	Negative
531	Adult 2-4Y	Negative
532	Adult 2-4Y	Negative
533	Adult 2-4Y	Negative
534	Adult 2-4Y	Negative
535	Adult 2-4Y	Negative
536	Adult 2-4Y	Negative
537	Adult 2-4Y	Negative
538	Adult 2-4Y	Negative
539	Adult 2-4Y	Negative
540	Adult 2-4Y	Negative
541	Adult 2-4Y	Negative
542	Adult 2-4Y	Negative
543	Adult 2-4Y	Negative
544	Adult 2-4Y	Negative
545	Adult 2-4Y	Negative
546	Adult 2-4Y	Negative
547	Adult 2-4Y	Negative
548	Adult 2-4Y	Negative
549	Adult 2-4Y	Negative
550	Adult 2-4Y	Negative
551	Adult 2-4Y	Negative
552	Adult 2-4Y	Negative
553	Adult 2-4Y	Negative
554	Adult 2-4Y	Negative
555	Adult 2-4Y	Negative
556	Adult 2-4Y	Negative
557	Adult 2-4Y	Negative
558	Adult 2-4Y	Negative
559	Adult 2-4Y	Negative
560	Adult 2-4Y	Negative
561	Adult 2-4Y	Negative
562	Adult 2-4Y	Negative
563	Adult 2-4Y	Negative
564	Adult 2-4Y	Negative
565	Adult 2-4Y	Negative
566	Adult 2-4Y	Negative
567	Adult 2-4Y	Negative
568	Adult 2-4Y	Negative
569	Adult 2-4Y	Negative
570	Adult 2-4Y	Negative
571	Adult 2-4Y	Negative
572	Adult 2-4Y	Negative
573	Adult 2-4Y	Negative
574	Adult 2-4Y	Negative
575	Adult 2-4Y	Negative
576	Adult 2-4Y	Negative
577	Adult 2-4Y	Negative
578	Adult 2-4Y	Negative
579	Adult 2-4Y	Negative
580	Adult 2-4Y	Negative
581	Adult 2-4Y	Negative
582	Adult 2-4Y	Negative
583	Adult 2-4Y	Negative
584	Adult 2-4Y	Negative
585	Adult 2-4Y	Negative
586	Adult 2-4Y	Negative
587	Adult 2-4Y	Negative
588	Adult 2-4Y	Negative
589	Adult 2-4Y	Negative
590	Adult 2-4Y	Negative
591	Adult 2-4Y	Negative
592	Adult 2-4Y	Negative
593	Adult 2-4Y	Negative
594	Adult 2-4Y	Negative
595	Adult 2-4Y	Negative
596	Adult 2-4Y	Negative
597	Adult 2-4Y	Negative
598	Adult 2-4Y	Negative
599	Adult 2-4Y	Negative
600	Adult 2-4Y	Negative
601	Adult 2-4Y	Negative
602	Adult 2-4Y	Negative
603	Adult 2-4Y	Negative
604	Adult 2-4Y	Negative
605	Adult 2-4Y	Negative
606	Adult 2-4Y	Negative
607	Adult 2-4Y	Negative
608	Adult 2-4Y	Negative
609	Adult 2-4Y	Negative
610	Adult 2-4Y	Negative
611	Adult 2-4Y	Negative
612	Adult 2-4Y	Negative
613	Adult 2-4Y	Negative
614	Adult 2-4Y	Negative
615	Adult 2-4Y	Negative
616	Adult 2-4Y	Negative
617	Adult 2-4Y	Negative
618	Adult 2-4Y	Negative
619	Adult 2-4Y	Negative
620	Adult 2-4Y	Negative
621	Adult 2-4Y	Negative
622	Adult 2-4Y	Negative
623	Adult 2-4Y	Negative
624	Adult 2-4Y	Negative
625	Adult 2-4Y	Negative
626	Adult 2-4Y	Negative
627	Adult 2-4Y	Negative
628	Adult 2-4Y	Negative
629	Adult 2-4Y	Negative
630	Adult 2-4Y	Negative
631	Adult 2-4Y	Negative
632	Adult 2-4Y	Negative
633	Adult 2-4Y	Negative
634	Adult 2-4Y	Negative
635	Adult 2-4Y	Negative
636	Adult 2-4Y	Negative
637	Adult 2-4Y	Negative
638	Adult 2-4Y	Negative
639	Adult 2-4Y	Negative
640	Adult 2-4Y	Negative
641	Adult 2-4Y	Negative
642	Adult 2-4Y	Negative
643	Adult 2-4Y	Negative
644	Adult 2-4Y	Negative
645	Adult 2-4Y	Negative
646	Adult 2-4Y	Negative
647	Adult 2-4Y	Negative
648	Adult 2-4Y	Negative
649	Adult 2-4Y	Negative
650	Adult 2-4Y	Negative
651	Adult 2-4Y	Negative
652	Adult 2-4Y	Negative
653	Adult 2-4Y	Negative
654	Adult 2-4Y	Negative
655	Adult 2-4Y	Negative
656	Adult 2-4Y	Negative
657	Adult 2-4Y	Negative
658	Adult 2-4Y	Negative
659	Adult 2-4Y	Negative
660	Adult 2-4Y	Negative
661	Adult 2-4Y	Negative
662	Adult 2-4Y	Negative
663	Adult 2-4Y	Negative
664	Adult 2-4Y	Negative
665	Adult 2-4Y	Negative
666	Adult 2-4Y	Negative
667	Adult 2-4Y	Negative
668	Adult 2-4Y	Negative
669	Adult 2-4Y	Negative
670	Adult 2-4Y	Negative
671	Adult 2-4Y	Negative
672	Adult 2-4Y	Negative
673	Adult 2-4Y	Negative
674	Adult 2-4Y	Negative
675	Adult 2-4Y	Negative
676	Adult 2-4Y	Negative
677	Adult 2-4Y	Negative
678	Adult 2-4Y	Negative
679	Adult 2-4Y	Negative
680	Adult 2-4Y	Negative
681	Adult 2-4Y	Negative
682	Adult 2-4Y	Negative
683	Adult 2-4Y	Negative
684	Adult 2-4Y	Negative
685	Adult 2-4Y	Negative
686	Adult 2-4Y	Negative
687	Adult 2-4Y	Negative
688	Adult 2-4Y	Negative
689	Adult 2-4Y	Negative
690	Adult 2-4Y	Negative
691	Adult 2-4Y	Negative
692	Adult 2-4Y	Negative
693	Adult 2-4Y	Negative
694	Adult 2-4Y	Negative
695	Adult 2-4Y	Negative
696	Adult 2-4Y	Negative
697	Adult 2-4Y	Negative
698	Adult 2-4Y	Negative
699	Adult 2-4Y	Negative
700	Adult 2-4Y	Negative
701	Adult 2-4Y	Negative
702	Adult 2-4Y	Negative
703	Adult 2-4Y	Negative
704	Adult 2-4Y	Negative
705	Adult 2-4Y	Negative
706	Adult 2-4Y	Negative
707	Adult 2-4Y	Negative
708	Adult 2-4Y	Negative
709	Adult 2-4Y	Negative
710	Adult 2-4Y	Negative
711	Adult 2-4Y	Negative
712	Adult 2-4Y	Negative
713	Adult 2-4Y	Negative
714	Adult 2-4Y	Negative
715	Adult 2-4Y	Negative
716	Adult 2-4Y	Negative
717	Adult 2-4Y	Negative
718	Adult 2-4Y	Negative
719	Adult 2-4Y	Negative
720	Adult 2-4Y	Negative
721	Old above 4Y	Positive
722	Old above 4Y	Positive
723	Old above 4Y	Positive
724	Old above 4Y	Positive
725	Old above 4Y	Positive
726	Old above 4Y	Positive
727	Old above 4Y	Positive
728	Old above 4Y	Positive
729	Old above 4Y	Positive
730	Old above 4Y	Positive
731	Old above 4Y	Positive
732	Old above 4Y	Positive
733	Old above 4Y	Positive
734	Old above 4Y	Positive
735	Old above 4Y	Positive
736	Old above 4Y	Positive
737	Old above 4Y	Positive
738	Old above 4Y	Positive
739	Old above 4Y	Positive
740	Old above 4Y	Positive
741	Old above 4Y	Positive
742	Old above 4Y	Positive
743	Old above 4Y	Positive
744	Old above 4Y	Positive
745	Old above 4Y	Positive
746	Old above 4Y	Positive
747	Old above 4Y	Positive
748	Old above 4Y	Positive
749	Old above 4Y	Positive
750	Old above 4Y	Positive
751	Old above 4Y	Positive
752	Old above 4Y	Positive
753	Old above 4Y	Positive
754	Old above 4Y	Positive
755	Old above 4Y	Positive
756	Old above 4Y	Positive
757	Old above 4Y	Positive
758	Old above 4Y	Positive
759	Old above 4Y	Positive
760	Old above 4Y	Positive
761	Old above 4Y	Positive
762	Old above 4Y	Positive
763	Old above 4Y	Positive
764	Old above 4Y	Positive
765	Old above 4Y	Positive
766	Old above 4Y	Positive
767	Old above 4Y	Positive
768	Old above 4Y	Positive
769	Old above 4Y	Positive
770	Old above 4Y	Positive
771	Old above 4Y	Positive
772	Old above 4Y	Positive
773	Old above 4Y	Positive
774	Old above 4Y	Positive
775	Old above 4Y	Positive
776	Old above 4Y	Positive
777	Old above 4Y	Positive
778	Old above 4Y	Positive
779	Old above 4Y	Positive
780	Old above 4Y	Positive
781	Old above 4Y	Positive
782	Old above 4Y	Positive
783	Old above 4Y	Positive
784	Old above 4Y	Positive
785	Old above 4Y	Positive
786	Old above 4Y	Positive
787	Old above 4Y	Positive
788	Old above 4Y	Positive
789	Old above 4Y	Positive
790	Old above 4Y	Positive
791	Old above 4Y	Positive
792	Old above 4Y	Positive
793	Old above 4Y	Positive
794	Old above 4Y	Positive
795	Old above 4Y	Positive
796	Old above 4Y	Positive
797	Old above 4Y	Positive
798	Old above 4Y	Positive
799	Old above 4Y	Positive
800	Old above 4Y	Positive
801	Old above 4Y	Positive
802	Old above 4Y	Positive
803	Old above 4Y	Positive
804	Old above 4Y	Positive
805	Old above 4Y	Positive
806	Old above 4Y	Positive
807	Old above 4Y	Positive
808	Old above 4Y	Positive
809	Old above 4Y	Positive
810	Old above 4Y	Positive
811	Old above 4Y	Positive
812	Old above 4Y	Positive
813	Old above 4Y	Positive
814	Old above 4Y	Positive
815	Old above 4Y	Positive
816	Old above 4Y	Positive
817	Old above 4Y	Positive
818	Old above 4Y	Positive
819	Old above 4Y	Positive
820	Old above 4Y	Positive
821	Old above 4Y	Positive
822	Old above 4Y	Positive
823	Old above 4Y	Positive
824	Old above 4Y	Positive
825	Old above 4Y	Positive
826	Old above 4Y	Positive
827	Old above 4Y	Positive
828	Old above 4Y	Positive
829	Old above 4Y	Positive
830	Old above 4Y	Positive
831	Old above 4Y	Positive
832	Old above 4Y	Positive
833	Old above 4Y	Positive
834	Old above 4Y	Positive
835	Old above 4Y	Positive
836	Old above 4Y	Positive
837	Old above 4Y	Positive
838	Old above 4Y	Positive
839	Old above 4Y	Positive
840	Old above 4Y	Positive
841	Old above 4Y	Positive
842	Old above 4Y	Positive
843	Old above 4Y	Positive
844	Old above 4Y	Positive
845	Old above 4Y	Positive
846	Old above 4Y	Positive
847	Old above 4Y	Positive
848	Old above 4Y	Positive
849	Old above 4Y	Positive
850	Old above 4Y	Positive
851	Old above 4Y	Positive
852	Old above 4Y	Positive
853	Old above 4Y	Positive
854	Old above 4Y	Positive
855	Old above 4Y	Positive
856	Old above 4Y	Positive
857	Old above 4Y	Positive
858	Old above 4Y	Positive
859	Old above 4Y	Positive
860	Old above 4Y	Positive
861	Old above 4Y	Positive
862	Old above 4Y	Positive
863	Old above 4Y	Positive
864	Old above 4Y	Positive
865	Old above 4Y	Positive
866	Old above 4Y	Positive
867	Old above 4Y	Positive
868	Old above 4Y	Positive
869	Old above 4Y	Positive
870	Old above 4Y	Positive
871	Old above 4Y	Positive
872	Old above 4Y	Positive
873	Old above 4Y	Positive
874	Old above 4Y	Positive
875	Old above 4Y	Positive
876	Old above 4Y	Positive
877	Old above 4Y	Positive
878	Old above 4Y	Positive
879	Old above 4Y	Positive
880	Old above 4Y	Positive
881	Old above 4Y	Positive
882	Old above 4Y	Positive
883	Old above 4Y	Positive
884	Old above 4Y	Positive
885	Old above 4Y	Positive
886	Old above 4Y	Positive
887	Old above 4Y	Positive
888	Old above 4Y	Positive
889	Old above 4Y	Positive
890	Old above 4Y	Positive
891	Old above 4Y	Positive
892	Old above 4Y	Positive
893	Old above 4Y	Positive
894	Old above 4Y	Positive
895	Old above 4Y	Positive
896	Old above 4Y	Positive
897	Old above 4Y	Positive
898	Old above 4Y	Positive
899	Old above 4Y	Positive
900	Old above 4Y	Positive
901	Old above 4Y	Positive
902	Old above 4Y	Positive
903	Old above 4Y	Positive
904	Old above 4Y	Positive
905	Old above 4Y	Positive
906	Old above 4Y	Positive
907	Old above 4Y	Positive
908	Old above 4Y	Positive
909	Old above 4Y	Positive
910	Old above 4Y	Positive
911	Old above 4Y	Positive
912	Old above 4Y	Positive
913	Old above 4Y	Positive
914	Old above 4Y	Positive
915	Old above 4Y	Positive
916	Old above 4Y	Positive
917	Old above 4Y	Positive
918	Old above 4Y	Positive
919	Old above 4Y	Positive
920	Old above 4Y	Positive
921	Old above 4Y	Positive
922	Old above 4Y	Positive
923	Old above 4Y	Positive
924	Old above 4Y	Positive
925	Old above 4Y	Positive
926	Old above 4Y	Positive
927	Old above 4Y	Positive
928	Old above 4Y	Positive
929	Old above 4Y	Positive
930	Old above 4Y	Positive
931	Old above 4Y	Positive
932	Old above 4Y	Positive
933	Old above 4Y	Positive
934	Old above 4Y	Positive
935	Old above 4Y	Positive
936	Old above 4Y	Positive
937	Old above 4Y	Positive
938	Old above 4Y	Positive
939	Old above 4Y	Positive
940	Old above 4Y	Positive
941	Old above 4Y	Positive
942	Old above 4Y	Positive
943	Old above 4Y	Positive
944	Old above 4Y	Positive
945	Old above 4Y	Positive
946	Old above 4Y	Positive
947	Old above 4Y	Positive
948	Old above 4Y	Positive
949	Old above 4Y	Positive
950	Old above 4Y	Positive
951	Old above 4Y	Positive
952	Old above 4Y	Positive
953	Old above 4Y	Positive
954	Old above 4Y	Positive
955	Old above 4Y	Positive
956	Old above 4Y	Positive
957	Old above 4Y	Positive
958	Old above 4Y	Positive
959	Old above 4Y	Positive
960	Old above 4Y	Positive
961	Old above 4Y	Positive
962	Old above 4Y	Positive
963	Old above 4Y	Negative
964	Old above 4Y	Negative
965	Old above 4Y	Negative
966	Old above 4Y	Negative
967	Old above 4Y	Negative
968	Old above 4Y	Negative
969	Old above 4Y	Negative
970	Old above 4Y	Negative
971	Old above 4Y	Negative
972	Old above 4Y	Negative
973	Old above 4Y	Negative
974	Old above 4Y	Negative
975	Old above 4Y	Negative
976	Old above 4Y	Negative
977	Old above 4Y	Negative
978	Old above 4Y	Negative
979	Old above 4Y	Negative
980	Old above 4Y	Negative
981	Old above 4Y	Negative
982	Old above 4Y	Negative
983	Old above 4Y	Negative
984	Old above 4Y	Negative
985	Old above 4Y	Negative
986	Old above 4Y	Negative
987	Old above 4Y	Negative
988	Old above 4Y	Negative
989	Old above 4Y	Negative
990	Old above 4Y	Negative
991	Old above 4Y	Negative
992	Old above 4Y	Negative
993	Old above 4Y	Negative
994	Old above 4Y	Negative
995	Old above 4Y	Negative
996	Old above 4Y	Negative
997	Old above 4Y	Negative
998	Old above 4Y	Negative
999	Old above 4Y	Negative
1000	Old above 4Y	Negative
1001	Old above 4Y	Negative
1002	Old above 4Y	Negative
1003	Old above 4Y	Negative
1004	Old above 4Y	Negative
1005	Old above 4Y	Negative
1006	Old above 4Y	Negative
1007	Old above 4Y	Negative
1008	Old above 4Y	Negative
1009	Old above 4Y	Negative
1010	Old above 4Y	Negative
1011	Old above 4Y	Negative
1012	Old above 4Y	Negative
1013	Old above 4Y	Negative
1014	Old above 4Y	Negative
1015	Old above 4Y	Negative
1016	Old above 4Y	Negative
1017	Old above 4Y	Negative
1018	Old above 4Y	Negative
1019	Old above 4Y	Negative
1020	Old above 4Y	Negative
1021	Old above 4Y	Negative
1022	Old above 4Y	Negative
1023	Old above 4Y	Negative
1024	Old above 4Y	Negative
1025	Old above 4Y	Negative
1026	Old above 4Y	Negative
1027	Old above 4Y	Negative
1028	Old above 4Y	Negative
1029	Old above 4Y	Negative
1030	Old above 4Y	Negative
1031	Old above 4Y	Negative
1032	Old above 4Y	Negative
1033	Old above 4Y	Negative
1034	Old above 4Y	Negative
1035	Old above 4Y	Negative
1036	Old above 4Y	Negative
1037	Old above 4Y	Negative
1038	Old above 4Y	Negative
1039	Old above 4Y	Negative
1040	Old above 4Y	Negative
1041	Old above 4Y	Negative
1042	Old above 4Y	Negative
1043	Old above 4Y	Negative
1044	Old above 4Y	Negative
1045	Old above 4Y	Negative
1046	Old above 4Y	Negative
1047	Old above 4Y	Negative
1048	Old above 4Y	Negative
1049	Old above 4Y	Negative
1050	Old above 4Y	Negative
1051	Old above 4Y	Negative
1052	Old above 4Y	Negative
1053	Old above 4Y	Negative
1054	Old above 4Y	Negative
1055	Old above 4Y	Negative
1056	Old above 4Y	Negative
1057	Old above 4Y	Negative
1058	Old above 4Y	Negative
1059	Old above 4Y	Negative
1060	Old above 4Y	Negative
1061	Old above 4Y	Negative
1062	Old above 4Y	Negative
1063	Old above 4Y	Negative
1064	Old above 4Y	Negative
1065	Old above 4Y	Negative
1066	Old above 4Y	Negative
1067	Old above 4Y	Negative
1068	Old above 4Y	Negative
1069	Old above 4Y	Negative
1070	Old above 4Y	Negative
1071	Old above 4Y	Negative
1072	Old above 4Y	Negative
1073	Old above 4Y	Negative
1074	Old above 4Y	Negative
1075	Old above 4Y	Negative
1076	Old above 4Y	Negative
1077	Old above 4Y	Negative
1078	Old above 4Y	Negative
1079	Old above 4Y	Negative
1080	Old above 4Y	Negative
1081	Old above 4Y	Negative
1082	Old above 4Y	Negative
1083	Old above 4Y	Negative
1084	Old above 4Y	Negative
1085	Old above 4Y	Negative
1086	Old above 4Y	Negative
1087	Old above 4Y	Negative
1088	Old above 4Y	Negative
1089	Old above 4Y	Negative
1090	Old above 4Y	Negative
1091	Old above 4Y	Negative
1092	Old above 4Y	Negative
1093	Old above 4Y	Negative
1094	Old above 4Y	Negative
1095	Old above 4Y	Negative
1096	Old above 4Y	Negative
1097	Old above 4Y	Negative
1098	Old above 4Y	Negative
1099	Old above 4Y	Negative
1100	Old above 4Y	Negative
1101	Old above 4Y	Negative
1102	Old above 4Y	Negative
1103	Old above 4Y	Negative
1104	Old above 4Y	Negative
1105	Old above 4Y	Negative
1106	Old above 4Y	Negative
1107	Old above 4Y	Negative
1108	Old above 4Y	Negative
1109	Old above 4Y	Negative
1110	Old above 4Y	Negative
1111	Old above 4Y	Negative
1112	Old above 4Y	Negative
1113	Old above 4Y	Negative
1114	Old above 4Y	Negative
1115	Old above 4Y	Negative
1116	Old above 4Y	Negative
1117	Old above 4Y	Negative
1118	Old above 4Y	Negative
1119	Old above 4Y	Negative
1120	Old above 4Y	Negative
1121	Old above 4Y	Negative
1122	Old above 4Y	Negative
1123	Old above 4Y	Negative
1124	Old above 4Y	Negative
1125	Old above 4Y	Negative
1126	Old above 4Y	Negative
1127	Old above 4Y	Negative
1128	Old above 4Y	Negative
1129	Old above 4Y	Negative
1130	Old above 4Y	Negative
1131	Old above 4Y	Negative
1132	Old above 4Y	Negative
1133	Old above 4Y	Negative
1134	Old above 4Y	Negative
1135	Old above 4Y	Negative
1136	Old above 4Y	Negative
1137	Old above 4Y	Negative
1138	Old above 4Y	Negative
1139	Old above 4Y	Negative
1140	Old above 4Y	Negative
1141	Old above 4Y	Negative
1142	Old above 4Y	Negative
1143	Old above 4Y	Negative
1144	Old above 4Y	Negative
1145	Old above 4Y	Negative
1146	Old above 4Y	Negative
1147	Old above 4Y	Negative
1148	Old above 4Y	Negative
1149	Old above 4Y	Negative
1150	Old above 4Y	Negative
1151	Old above 4Y	Negative
1152	Old above 4Y	Negative
1153	Old above 4Y	Negative
1154	Old above 4Y	Negative
1155	Old above 4Y	Negative
1156	Old above 4Y	Negative
1157	Old above 4Y	Negative
1158	Old above 4Y	Negative
1159	Old above 4Y	Negative
1160	Old above 4Y	Negative
1161	Old above 4Y	Negative
1162	Old above 4Y	Negative
1163	Old above 4Y	Negative
1164	Old above 4Y	Negative
1165	Old above 4Y	Negative
1166	Old above 4Y	Negative
1167	Old above 4Y	Negative
1168	Old above 4Y	Negative
1169	Old above 4Y	Negative
1170	Old above 4Y	Negative
1171	Old above 4Y	Negative
1172	Old above 4Y	Negative
1173	Old above 4Y	Negative
1174	Old above 4Y	Negative
1175	Old above 4Y	Negative
1176	Old above 4Y	Negative
1177	Old above 4Y	Negative
1178	Old above 4Y	Negative
1179	Old above 4Y	Negative
1180	Old above 4Y	Negative
1181	Old above 4Y	Negative
1182	Old above 4Y	Negative
1183	Old above 4Y	Negative
1184	Old above 4Y	Negative
1185	Old above 4Y	Negative
1186	Old above 4Y	Negative
1187	Old above 4Y	Negative
1188	Old above 4Y	Negative
1189	Old above 4Y	Negative
1190	Old above 4Y	Negative
1191	Old above 4Y	Negative
1192	Old above 4Y	Negative
1193	Old above 4Y	Negative
1194	Old above 4Y	Negative
1195	Old above 4Y	Negative
1196	Old above 4Y	Negative
1197	Old above 4Y	Negative
1198	Old above 4Y	Negative
1199	Old above 4Y	Negative
1200	Old above 4Y	Negative
1201	Old above 4Y	Negative
1202	Old above 4Y	Negative
1203	Old above 4Y	Negative
1204	Old above 4Y	Negative
1205	Old above 4Y	Negative
1206	Old above 4Y	Negative
1207	Old above 4Y	Negative
1208	Old above 4Y	Negative
1209	Old above 4Y	Negative
1210	Old above 4Y	Negative
1211	Old above 4Y	Negative
1212	Old above 4Y	Negative
1213	Old above 4Y	Negative
1214	Old above 4Y	Negative
1215	Old above 4Y	Negative
1216	Old above 4Y	Negative
1217	Old above 4Y	Negative
1218	Old above 4Y	Negative
1219	Old above 4Y	Negative
1220	Old above 4Y	Negative
1221	Old above 4Y	Negative
1222	Old above 4Y	Negative
1223	Old above 4Y	Negative
1224	Old above 4Y	Negative
1225	Old above 4Y	Negative
1226	Old above 4Y	Negative
1227	Old above 4Y	Negative
1228	Old above 4Y	Negative
1229	Old above 4Y	Negative
1230	Old above 4Y	Negative
1231	Old above 4Y	Negative
1232	Old above 4Y	Negative
1233	Old above 4Y	Negative
1234	Old above 4Y	Negative
1235	Old above 4Y	Negative
1236	Old above 4Y	Negative
1237	Old above 4Y	Negative
1238	Old above 4Y	Negative
1239	Old above 4Y	Negative
1240	Old above 4Y	Negative
1241	Old above 4Y	Negative
1242	Old above 4Y	Negative
1243	Old above 4Y	Negative
1244	Old above 4Y	Negative
1245	Old above 4Y	Negative
1246	Old above 4Y	Negative
1247	Old above 4Y	Negative
1248	Old above 4Y	Negative
1249	Old above 4Y	Negative
1250	Old above 4Y	Negative
1251	Old above 4Y	Negative
1252	Old above 4Y	Negative
1253	Old above 4Y	Negative
1254	Old above 4Y	Negative
1255	Old above 4Y	Negative
1256	Old above 4Y	Negative
1257	Old above 4Y	Negative
1258	Old above 4Y	Negative
1259	Old above 4Y	Negative
1260	Old above 4Y	Negative
1261	Old above 4Y	Negative
1262	Old above 4Y	Negative
1263	Old above 4Y	Negative
1264	Old above 4Y	Negative
1265	Old above 4Y	Negative
1266	Old above 4Y	Negative
1267	Old above 4Y	Negative
1268	Old above 4Y	Negative
1269	Old above 4Y	Negative
1270	Old above 4Y	Negative
1271	Old above 4Y	Negative
1272	Old above 4Y	Negative
1273	Old above 4Y	Negative
1274	Old above 4Y	Negative
1275	Old above 4Y	Negative
1276	Old above 4Y	Negative
1277	Old above 4Y	Negative
1278	Old above 4Y	Negative
1279	Old above 4Y	Negative
1280	Old above 4Y	Negative
1281	Old above 4Y	Negative
1282	Old above 4Y	Negative
1283	Old above 4Y	Negative
1284	Old above 4Y	Negative
1285	Old above 4Y	Negative
1286	Old above 4Y	Negative
1287	Old above 4Y	Negative
1288	Old above 4Y	Negative
1289	Old above 4Y	Negative
1290	Old above 4Y	Negative
1291	Old above 4Y	Negative
1292	Old above 4Y	Negative
1293	Old above 4Y	Negative
1294	Old above 4Y	Negative
1295	Old above 4Y	Negative
1296	Old above 4Y	Negative
1297	Old above 4Y	Negative
1298	Old above 4Y	Negative
1299	Old above 4Y	Negative
1300	Old above 4Y	Negative
1301	Old above 4Y	Negative
1302	Old above 4Y	Negative
1303	Old above 4Y	Negative
1304	Old above 4Y	Negative
1305	Old above 4Y	Negative
1306	Old above 4Y	Negative
1307	Old above 4Y	Negative
1308	Old above 4Y	Negative
1309	Old above 4Y	Negative
1310	Old above 4Y	Negative
1311	Old above 4Y	Negative
1312	Old above 4Y	Negative
1313	Old above 4Y	Negative
1314	Old above 4Y	Negative
1315	Old above 4Y	Negative
1316	Old above 4Y	Negative
1317	Old above 4Y	Negative
1318	Old above 4Y	Negative
1319	Old above 4Y	Negative
1320	Old above 4Y	Negative
1321	Old above 4Y	Negative
1322	Old above 4Y	Negative
1323	Old above 4Y	Negative
1324	Old above 4Y	Negative
1325	Old above 4Y	Negative
1326	Old above 4Y	Negative
1327	Old above 4Y	Negative
1328	Old above 4Y	Negative
1329	Old above 4Y	Negative
1330	Old above 4Y	Negative
1331	Old above 4Y	Negative
1332	Old above 4Y	Negative
1333	Old above 4Y	Negative
1334	Old above 4Y	Negative
1335	Old above 4Y	Negative
1336	Old above 4Y	Negative
1337	Old above 4Y	Negative
1338	Old above 4Y	Negative
1339	Old above 4Y	Negative
1340	Old above 4Y	Negative
1341	Old above 4Y	Negative
1342	Old above 4Y	Negative
1343	Old above 4Y	Negative
1344	Old above 4Y	Negative
1345	Old above 4Y	Negative
1346	Old above 4Y	Negative
1347	Old above 4Y	Negative
1348	Old above 4Y	Negative
1349	Old above 4Y	Negative
1350	Old above 4Y	Negative
1351	Old above 4Y	Negative
1352	Old above 4Y	Negative
1353	Old above 4Y	Negative
1354	Old above 4Y	Negative
1355	Old above 4Y	Negative
1356	Old above 4Y	Negative
1357	Old above 4Y	Negative
1358	Old above 4Y	Negative
1359	Old above 4Y	Negative
1360	Old above 4Y	Negative
1361	Old above 4Y	Negative
1362	Old above 4Y	Negative
1363	Old above 4Y	Negative
1364	Old above 4Y	Negative
1365	Old above 4Y	Negative
1366	Old above 4Y	Negative
1367	Old above 4Y	Negative
1368	Old above 4Y	Negative
1369	Old above 4Y	Negative
1370	Old above 4Y	Negative
1371	Old above 4Y	Negative
1372	Old above 4Y	Negative
1373	Old above 4Y	Negative
1374	Old above 4Y	Negative
1375	Old above 4Y	Negative
1376	Old above 4Y	Negative
1377	Old above 4Y	Negative
1378	Old above 4Y	Negative
1379	Old above 4Y	Negative
1380	Old above 4Y	Negative
1381	Old above 4Y	Negative
1382	Old above 4Y	Negative
1383	Old above 4Y	Negative
1384	Old above 4Y	Negative
1385	Old above 4Y	Negative
1386	Old above 4Y	Negative
1387	Old above 4Y	Negative
1388	Old above 4Y	Negative

## Sheet: Sheet3
Animalid	SEX	Result
1	Male	Positive
2	Male	Positive
3	Male	Positive
4	Male	Positive
5	Male	Positive
6	Male	Positive
7	Male	Positive
8	Male	Positive
9	Male	Positive
10	Male	Positive
11	Male	Positive
12	Male	Positive
13	Male	Positive
14	Male	Positive
15	Male	Positive
16	Male	Positive
17	Male	Positive
18	Male	Positive
19	Male	Positive
20	Male	Positive
21	Male	Positive
22	Male	Positive
23	Male	Positive
24	Male	Positive
25	Male	Positive
26	Male	Positive
27	Male	Positive
28	Male	Positive
29	Male	Positive
30	Male	Positive
31	Male	Positive
32	Male	Positive
33	Male	Positive
34	Male	Positive
35	Male	Positive
36	Male	Positive
37	Male	Positive
38	Male	Positive
39	Male	Positive
40	Male	Positive
41	Male	Positive
42	Male	Positive
43	Male	Positive
44	Male	Positive
45	Male	Positive
46	Male	Positive
47	Male	Positive
48	Male	Positive
49	Male	Positive
50	Male	Positive
51	Male	Positive
52	Male	Positive
53	Male	Positive
54	Male	Positive
55	Male	Positive
56	Male	Positive
57	Male	Positive
58	Male	Positive
59	Male	Positive
60	Male	Positive
61	Male	Positive
62	Male	Positive
63	Male	Positive
64	Male	Positive
65	Male	Positive
66	Male	Positive
67	Male	Positive
68	Male	Positive
69	Male	Positive
70	Male	Positive
71	Male	Positive
72	Male	Positive
73	Male	Positive
74	Male	Positive
75	Male	Positive
76	Male	Positive
77	Male	Positive
78	Male	Positive
79	Male	Positive
80	Male	Positive
81	Male	Positive
82	Male	Positive
83	Male	Positive
84	Male	Positive
85	Male	Positive
86	Male	Positive
87	Male	Positive
88	Male	Positive
89	Male	Positive
90	Male	Positive
91	Male	Positive
92	Male	Positive
93	Male	Positive
94	Male	Positive
95	Male	Positive
96	Male	Positive
97	Male	Positive
98	Male	Positive
99	Male	Positive
100	Male	Positive
101	Male	Positive
102	Male	Positive
103	Male	Positive
104	Male	Positive
105	Male	Positive
106	Male	Positive
107	Male	Positive
108	Male	Positive
109	Male	Positive
110	Male	Positive
111	Male	Positive
112	Male	Positive
113	Male	Positive
114	Male	Positive
115	Male	Positive
116	Male	Positive
117	Male	Positive
118	Male	Positive
119	Male	Positive
120	Male	Positive
121	Male	Positive
122	Male	Positive
123	Male	Positive
124	Male	Positive
125	Male	Positive
126	Male	Positive
127	Male	Positive
128	Male	Positive
129	Male	Positive
130	Male	Positive
131	Male	Positive
132	Male	Positive
133	Male	Positive
134	Male	Positive
135	Male	Positive
136	Male	Positive
137	Male	Positive
138	Male	Positive
139	Male	Positive
140	Male	Positive
141	Male	Positive
142	Male	Positive
143	Male	Positive
144	Male	Positive
145	Male	Positive
146	Male	Positive
147	Male	Positive
148	Male	Positive
149	Male	Positive
150	Male	Positive
151	Male	Positive
152	Male	Positive
153	Male	Positive
154	Male	Positive
155	Male	Positive
156	Male	Positive
157	Male	Positive
158	Male	Positive
159	Male	Positive
160	Male	Positive
161	Male	Positive
162	Male	Positive
163	Male	Positive
164	Male	Positive
165	Male	Positive
166	Male	Positive
167	Male	Positive
168	Male	Positive
169	Male	Positive
170	Male	Positive
171	Male	Positive
172	Male	Positive
173	Male	Positive
174	Male	Positive
175	Male	Positive
176	Male	Positive
177	Male	Positive
178	Male	Positive
179	Male	Positive
180	Male	Positive
181	Male	Positive
182	Male	Positive
183	Male	Positive
184	Male	Positive
185	Male	Positive
186	Male	Positive
187	Male	Positive
188	Male	Positive
189	Male	Positive
190	Male	Positive
191	Male	Positive
192	Male	Positive
193	Male	Positive
194	Male	Positive
195	Male	Positive
196	Male	Positive
197	Male	Positive
198	Male	Positive
199	Male	Positive
200	Male	Positive
201	Male	Positive
202	Male	Positive
203	Male	Positive
204	Male	Positive
205	Male	Positive
206	Male	Positive
207	Male	Positive
208	Male	Positive
209	Male	Positive
210	Male	Positive
211	Male	Positive
212	Male	Positive
213	Male	Positive
214	Male	Positive
215	Male	Positive
216	Male	Positive
217	Male	Positive
218	Male	Positive
219	Male	Positive
220	Male	Positive
221	Male	Positive
222	Male	Negative
223	Male	Negative
224	Male	Negative
225	Male	Negative
226	Male	Negative
227	Male	Negative
228	Male	Negative
229	Male	Negative
230	Male	Negative
231	Male	Negative
232	Male	Negative
233	Male	Negative
234	Male	Negative
235	Male	Negative
236	Male	Negative
237	Male	Negative
238	Male	Negative
239	Male	Negative
240	Male	Negative
241	Male	Negative
242	Male	Negative
243	Male	Negative
244	Male	Negative
245	Male	Negative
246	Male	Negative
247	Male	Negative
248	Male	Negative
249	Male	Negative
250	Male	Negative
251	Male	Negative
252	Male	Negative
253	Male	Negative
254	Male	Negative
255	Male	Negative
256	Male	Negative
257	Male	Negative
258	Male	Negative
259	Male	Negative
260	Male	Negative
261	Male	Negative
262	Male	Negative
263	Male	Negative
264	Male	Negative
265	Male	Negative
266	Male	Negative
267	Male	Negative
268	Male	Negative
269	Male	Negative
270	Male	Negative
271	Male	Negative
272	Male	Negative
273	Male	Negative
274	Male	Negative
275	Male	Negative
276	Male	Negative
277	Male	Negative
278	Male	Negative
279	Male	Negative
280	Male	Negative
281	Male	Negative
282	Male	Negative
283	Male	Negative
284	Male	Negative
285	Male	Negative
286	Male	Negative
287	Male	Negative
288	Male	Negative
289	Male	Negative
290	Male	Negative
291	Male	Negative
292	Male	Negative
293	Male	Negative
294	Male	Negative
295	Male	Negative
296	Male	Negative
297	Male	Negative
298	Male	Negative
299	Male	Negative
300	Male	Negative
301	Male	Negative
302	Male	Negative
303	Male	Negative
304	Male	Negative
305	Male	Negative
306	Male	Negative
307	Male	Negative
308	Male	Negative
309	Male	Negative
310	Male	Negative
311	Male	Negative
312	Male	Negative
313	Male	Negative
314	Male	Negative
315	Male	Negative
316	Male	Negative
317	Male	Negative
318	Male	Negative
319	Male	Negative
320	Male	Negative
321	Male	Negative
322	Male	Negative
323	Male	Negative
324	Male	Negative
325	Male	Negative
326	Male	Negative
327	Male	Negative
328	Male	Negative
329	Male	Negative
330	Male	Negative
331	Male	Negative
332	Male	Negative
333	Male	Negative
334	Male	Negative
335	Male	Negative
336	Male	Negative
337	Male	Negative
338	Male	Negative
339	Male	Negative
340	Male	Negative
341	Male	Negative
342	Male	Negative
343	Male	Negative
344	Male	Negative
345	Male	Negative
346	Male	Negative
347	Male	Negative
348	Male	Negative
349	Male	Negative
350	Male	Negative
351	Male	Negative
352	Male	Negative
353	Male	Negative
354	Male	Negative
355	Male	Negative
356	Male	Negative
357	Male	Negative
358	Male	Negative
359	Male	Negative
360	Male	Negative
361	Male	Negative
362	Male	Negative
363	Male	Negative
364	Male	Negative
365	Male	Negative
366	Male	Negative
367	Male	Negative
368	Male	Negative
369	Male	Negative
370	Male	Negative
371	Male	Negative
372	Male	Negative
373	Male	Negative
374	Male	Negative
375	Male	Negative
376	Male	Negative
377	Male	Negative
378	Male	Negative
379	Male	Negative
380	Male	Negative
381	Male	Negative
382	Male	Negative
383	Male	Negative
384	Male	Negative
385	Male	Negative
386	Male	Negative
387	Male	Negative
388	Male	Negative
389	Male	Negative
390	Male	Negative
391	Male	Negative
392	Male	Negative
393	Male	Negative
394	Male	Negative
395	Male	Negative
396	Male	Negative
397	Male	Negative
398	Male	Negative
399	Male	Negative
400	Male	Negative
401	Male	Negative
402	Male	Negative
403	Male	Negative
404	Male	Negative
405	Male	Negative
406	Male	Negative
407	Male	Negative
408	Male	Negative
409	Male	Negative
410	Male	Negative
411	Male	Negative
412	Male	Negative
413	Male	Negative
414	Male	Negative
415	Male	Negative
416	Male	Negative
417	Male	Negative
418	Male	Negative
419	Male	Negative
420	Male	Negative
421	Male	Negative
422	Male	Negative
423	Male	Negative
424	Male	Negative
425	Male	Negative
426	Male	Negative
427	Male	Negative
428	Male	Negative
429	Male	Negative
430	Male	Negative
431	Male	Negative
432	Male	Negative
433	Male	Negative
434	Male	Negative
435	Male	Negative
436	Male	Negative
437	Male	Negative
438	Male	Negative
439	Male	Negative
440	Male	Negative
441	Male	Negative
442	Male	Negative
443	Male	Negative
444	Male	Negative
445	Male	Negative
446	Male	Negative
447	Male	Negative
448	Male	Negative
449	Male	Negative
450	Male	Negative
451	Male	Negative
452	Male	Negative
453	Male	Negative
454	Male	Negative
455	Male	Negative
456	Male	Negative
457	Male	Negative
458	Male	Negative
459	Male	Negative
460	Male	Negative
461	Male	Negative
462	Male	Negative
463	Male	Negative
464	Male	Negative
465	Male	Negative
466	Male	Negative
467	Male	Negative
468	Male	Negative
469	Male	Negative
470	Male	Negative
471	Male	Negative
472	Male	Negative
473	Male	Negative
474	Male	Negative
475	Male	Negative
476	Male	Negative
477	Male	Negative
478	Male	Negative
479	Male	Negative
480	Male	Negative
481	Male	Negative
482	Male	Negative
483	Male	Negative
484	Male	Negative
485	Male	Negative
486	Male	Negative
487	Male	Negative
488	Male	Negative
489	Male	Negative
490	Male	Negative
491	Male	Negative
492	Male	Negative
493	Male	Negative
494	Male	Negative
495	Male	Negative
496	Male	Negative
497	Male	Negative
498	Male	Negative
499	Male	Negative
500	Male	Negative
501	Male	Negative
502	Male	Negative
503	Male	Negative
504	Male	Negative
505	Male	Negative
506	Male	Negative
507	Male	Negative
508	Male	Negative
509	Male	Negative
510	Male	Negative
511	Male	Negative
512	Male	Negative
513	Male	Negative
514	Male	Negative
515	Male	Negative
516	Male	Negative
517	Male	Negative
518	Male	Negative
519	Male	Negative
520	Male	Negative
521	Male	Negative
522	Male	Negative
523	Male	Negative
524	Male	Negative
525	Male	Negative
526	Male	Negative
527	Male	Negative
528	Male	Negative
529	Male	Negative
530	Male	Negative
531	Male	Negative
532	Male	Negative
533	Male	Negative
534	Male	Negative
535	Male	Negative
536	Male	Negative
537	Male	Negative
538	Male	Negative
539	Male	Negative
540	Male	Negative
541	Male	Negative
542	Male	Negative
543	Male	Negative
544	Male	Negative
545	Male	Negative
546	Male	Negative
547	Male	Negative
548	Male	Negative
549	Male	Negative
550	Male	Negative
551	Male	Negative
552	Male	Negative
553	Male	Negative
554	Male	Negative
555	Male	Negative
556	Male	Negative
557	Male	Negative
558	Male	Negative
559	Male	Negative
560	Male	Negative
561	Male	Negative
562	Male	Negative
563	Male	Negative
564	Male	Negative
565	Male	Negative
566	Male	Negative
567	Male	Negative
568	Male	Negative
569	Male	Negative
570	Male	Negative
571	Male	Negative
572	Male	Negative
573	Male	Negative
574	Male	Negative
575	Male	Negative
576	Male	Negative
577	Male	Negative
578	Male	Negative
579	Male	Negative
580	Male	Negative
581	Male	Negative
582	Male	Negative
583	Male	Negative
584	Male	Negative
585	Male	Negative
586	Male	Negative
587	Male	Negative
588	Male	Negative
589	Male	Negative
590	Male	Negative
591	Male	Negative
592	Male	Negative
593	Male	Negative
594	Male	Negative
595	Male	Negative
596	Male	Negative
597	Male	Negative
598	Male	Negative
599	Male	Negative
600	Male	Negative
601	Male	Negative
602	Male	Negative
603	Male	Negative
604	Male	Negative
605	Male	Negative
606	Male	Negative
607	Male	Negative
608	Male	Negative
609	Male	Negative
610	Male	Negative
611	Male	Negative
612	Male	Negative
613	Male	Negative
614	Male	Negative
615	Male	Negative
616	Male	Negative
617	Female	Positive
618	Female	Positive
619	Female	Positive
620	Female	Positive
621	Female	Positive
622	Female	Positive
623	Female	Positive
624	Female	Positive
625	Female	Positive
626	Female	Positive
627	Female	Positive
628	Female	Positive
629	Female	Positive
630	Female	Positive
631	Female	Positive
632	Female	Positive
633	Female	Positive
634	Female	Positive
635	Female	Positive
636	Female	Positive
637	Female	Positive
638	Female	Positive
639	Female	Positive
640	Female	Positive
641	Female	Positive
642	Female	Positive
643	Female	Positive
644	Female	Positive
645	Female	Positive
646	Female	Positive
647	Female	Positive
648	Female	Positive
649	Female	Positive
650	Female	Positive
651	Female	Positive
652	Female	Positive
653	Female	Positive
654	Female	Positive
655	Female	Positive
656	Female	Positive
657	Female	Positive
658	Female	Positive
659	Female	Positive
660	Female	Positive
661	Female	Positive
662	Female	Positive
663	Female	Positive
664	Female	Positive
665	Female	Positive
666	Female	Positive
667	Female	Positive
668	Female	Positive
669	Female	Positive
670	Female	Positive
671	Female	Positive
672	Female	Positive
673	Female	Positive
674	Female	Positive
675	Female	Positive
676	Female	Positive
677	Female	Positive
678	Female	Positive
679	Female	Positive
680	Female	Positive
681	Female	Positive
682	Female	Positive
683	Female	Positive
684	Female	Positive
685	Female	Positive
686	Female	Positive
687	Female	Positive
688	Female	Positive
689	Female	Positive
690	Female	Positive
691	Female	Positive
692	Female	Positive
693	Female	Positive
694	Female	Positive
695	Female	Positive
696	Female	Positive
697	Female	Positive
698	Female	Positive
699	Female	Positive
700	Female	Positive
701	Female	Positive
702	Female	Positive
703	Female	Positive
704	Female	Positive
705	Female	Positive
706	Female	Positive
707	Female	Positive
708	Female	Positive
709	Female	Positive
710	Female	Positive
711	Female	Positive
712	Female	Positive
713	Female	Positive
714	Female	Positive
715	Female	Positive
716	Female	Positive
717	Female	Positive
718	Female	Positive
719	Female	Positive
720	Female	Positive
721	Female	Positive
722	Female	Positive
723	Female	Positive
724	Female	Positive
725	Female	Positive
726	Female	Positive
727	Female	Positive
728	Female	Positive
729	Female	Positive
730	Female	Positive
731	Female	Positive
732	Female	Positive
733	Female	Positive
734	Female	Positive
735	Female	Positive
736	Female	Positive
737	Female	Positive
738	Female	Positive
739	Female	Negative
740	Female	Negative
741	Female	Negative
742	Female	Negative
743	Female	Negative
744	Female	Negative
745	Female	Negative
746	Female	Negative
747	Female	Negative
748	Female	Negative
749	Female	Negative
750	Female	Negative
751	Female	Negative
752	Female	Negative
753	Female	Negative
754	Female	Negative
755	Female	Negative
756	Female	Negative
757	Female	Negative
758	Female	Negative
759	Female	Negative
760	Female	Negative
761	Female	Negative
762	Female	Negative
763	Female	Negative
764	Female	Negative
765	Female	Negative
766	Female	Negative
767	Female	Negative
768	Female	Negative
769	Female	Negative
770	Female	Negative
771	Female	Negative
772	Female	Negative
773	Female	Negative
774	Female	Negative
775	Female	Negative
776	Female	Negative
777	Female	Negative
778	Female	Negative
779	Female	Negative
780	Female	Negative
781	Female	Negative
782	Female	Negative
783	Female	Negative
784	Female	Negative
785	Female	Negative
786	Female	Negative
787	Female	Negative
788	Female	Negative
789	Female	Negative
790	Female	Negative
791	Female	Negative
792	Female	Negative
793	Female	Negative
794	Female	Negative
795	Female	Negative
796	Female	Negative
797	Female	Negative
798	Female	Negative
799	Female	Negative
800	Female	Negative
801	Female	Negative
802	Female	Negative
803	Female	Negative
804	Female	Negative
805	Female	Negative
806	Female	Negative
807	Female	Negative
808	Female	Negative
809	Female	Negative
810	Female	Negative
811	Female	Negative
812	Female	Negative
813	Female	Negative
814	Female	Negative
815	Female	Negative
816	Female	Negative
817	Female	Negative
818	Female	Negative
819	Female	Negative
820	Female	Negative
821	Female	Negative
822	Female	Negative
823	Female	Negative
824	Female	Negative
825	Female	Negative
826	Female	Negative
827	Female	Negative
828	Female	Negative
829	Female	Negative
830	Female	Negative
831	Female	Negative
832	Female	Negative
833	Female	Negative
834	Female	Negative
835	Female	Negative
836	Female	Negative
837	Female	Negative
838	Female	Negative
839	Female	Negative
840	Female	Negative
841	Female	Negative
842	Female	Negative
843	Female	Negative
844	Female	Negative
845	Female	Negative
846	Female	Negative
847	Female	Negative
848	Female	Negative
849	Female	Negative
850	Female	Negative
851	Female	Negative
852	Female	Negative
853	Female	Negative
854	Female	Negative
855	Female	Negative
856	Female	Negative
857	Female	Negative
858	Female	Negative
859	Female	Negative
860	Female	Negative
861	Female	Negative
862	Female	Negative
863	Female	Negative
864	Female	Negative
865	Female	Negative
866	Female	Negative
867	Female	Negative
868	Female	Negative
869	Female	Negative
870	Female	Negative
871	Female	Negative
872	Female	Negative
873	Female	Negative
874	Female	Negative
875	Female	Negative
876	Female	Negative
877	Female	Negative
878	Female	Negative
879	Female	Negative
880	Female	Negative
881	Female	Negative
882	Female	Negative
883	Female	Negative
884	Female	Negative
885	Female	Negative
886	Female	Negative
887	Female	Negative
888	Female	Negative
889	Female	Negative
890	Female	Negative
891	Female	Negative
892	Female	Negative
893	Female	Negative
894	Female	Negative
895	Female	Negative
896	Female	Negative
897	Female	Negative
898	Female	Negative
899	Female	Negative
900	Female	Negative
901	Female	Negative
902	Female	Negative
903	Female	Negative
904	Female	Negative
905	Female	Negative
906	Female	Negative
907	Female	Negative
908	Female	Negative
909	Female	Negative
910	Female	Negative
911	Female	Negative
912	Female	Negative
913	Female	Negative
914	Female	Negative
915	Female	Negative
916	Female	Negative
917	Female	Negative
918	Female	Negative
919	Female	Negative
920	Female	Negative
921	Female	Negative
922	Female	Negative
923	Female	Negative
924	Female	Negative
925	Female	Negative
926	Female	Negative
927	Female	Negative
928	Female	Negative
929	Female	Negative
930	Female	Negative
931	Female	Negative
932	Female	Negative
933	Female	Negative
934	Female	Negative
935	Female	Negative
936	Female	Negative
937	Female	Negative
938	Female	Negative
939	Female	Negative
940	Female	Negative
941	Female	Negative
942	Female	Negative
943	Female	Negative
944	Female	Negative
945	Female	Negative
946	Female	Negative
947	Female	Negative
948	Female	Negative
949	Female	Negative
950	Female	Negative
951	Female	Negative
952	Female	Negative
953	Female	Negative
954	Female	Negative
955	Female	Negative
956	Female	Negative
957	Female	Negative
958	Female	Negative
959	Female	Negative
960	Female	Negative
961	Female	Negative
962	Female	Negative
963	Female	Negative
964	Female	Negative
965	Female	Negative
966	Female	Negative
967	Female	Negative
968	Female	Negative
969	Female	Negative
970	Female	Negative
971	Female	Negative
972	Female	Negative
973	Female	Negative
974	Female	Negative
975	Female	Negative
976	Female	Negative
977	Female	Negative
978	Female	Negative
979	Female	Negative
980	Female	Negative
981	Female	Negative
982	Female	Negative
983	Female	Negative
984	Female	Negative
985	Female	Negative
986	Female	Negative
987	Female	Negative
988	Female	Negative
989	Female	Negative
990	Female	Negative
991	Female	Negative
992	Female	Negative
993	Female	Negative
994	Female	Negative
995	Female	Negative
996	Female	Negative
997	Female	Negative
998	Female	Negative
999	Female	Negative
1000	Female	Negative
1001	Female	Negative
1002	Female	Negative
1003	Female	Negative
1004	Female	Negative
1005	Female	Negative
1006	Female	Negative
1007	Female	Negative
1008	Female	Negative
1009	Female	Negative
1010	Female	Negative
1011	Female	Negative
1012	Female	Negative
1013	Female	Negative
1014	Female	Negative
1015	Female	Negative
1016	Female	Negative
1017	Female	Negative
1018	Female	Negative
1019	Female	Negative
1020	Female	Negative
1021	Female	Negative
1022	Female	Negative
1023	Female	Negative
1024	Female	Negative
1025	Female	Negative
1026	Female	Negative
1027	Female	Negative
1028	Female	Negative
1029	Female	Negative
1030	Female	Negative
1031	Female	Negative
1032	Female	Negative
1033	Female	Negative
1034	Female	Negative
1035	Female	Negative
1036	Female	Negative
1037	Female	Negative
1038	Female	Negative
1039	Female	Negative
1040	Female	Negative
1041	Female	Negative
1042	Female	Negative
1043	Female	Negative
1044	Female	Negative
1045	Female	Negative
1046	Female	Negative
1047	Female	Negative
1048	Female	Negative
1049	Female	Negative
1050	Female	Negative
1051	Female	Negative
1052	Female	Negative
1053	Female	Negative
1054	Female	Negative
1055	Female	Negative
1056	Female	Negative
1057	Female	Negative
1058	Female	Negative
1059	Female	Negative
1060	Female	Negative
1061	Female	Negative
1062	Female	Negative
1063	Female	Negative
1064	Female	Negative
1065	Female	Negative
1066	Female	Negative
1067	Female	Negative
1068	Female	Negative
1069	Female	Negative
1070	Female	Negative
1071	Female	Negative
1072	Female	Negative
1073	Female	Negative
1074	Female	Negative
1075	Female	Negative
1076	Female	Negative
1077	Female	Negative
1078	Female	Negative
1079	Female	Negative
1080	Female	Negative
1081	Female	Negative
1082	Female	Negative
1083	Female	Negative
1084	Female	Negative
1085	Female	Negative
1086	Female	Negative
1087	Female	Negative
1088	Female	Negative
1089	Female	Negative
1090	Female	Negative
1091	Female	Negative
1092	Female	Negative
1093	Female	Negative
1094	Female	Negative
1095	Female	Negative
1096	Female	Negative
1097	Female	Negative
1098	Female	Negative
1099	Female	Negative
1100	Female	Negative
1101	Female	Negative
1102	Female	Negative
1103	Female	Negative
1104	Female	Negative
1105	Female	Negative
1106	Female	Negative
1107	Female	Negative
1108	Female	Negative
1109	Female	Negative
1110	Female	Negative
1111	Female	Negative
1112	Female	Negative
1113	Female	Negative
1114	Female	Negative
1115	Female	Negative
1116	Female	Negative
1117	Female	Negative
1118	Female	Negative
1119	Female	Negative
1120	Female	Negative
1121	Female	Negative
1122	Female	Negative
1123	Female	Negative
1124	Female	Negative
1125	Female	Negative
1126	Female	Negative
1127	Female	Negative
1128	Female	Negative
1129	Female	Negative
1130	Female	Negative
1131	Female	Negative
1132	Female	Negative
1133	Female	Negative
1134	Female	Negative
1135	Female	Negative
1136	Female	Negative
1137	Female	Negative
1138	Female	Negative
1139	Female	Negative
1140	Female	Negative
1141	Female	Negative
1142	Female	Negative
1143	Female	Negative
1144	Female	Negative
1145	Female	Negative
1146	Female	Negative
1147	Female	Negative
1148	Female	Negative
1149	Female	Negative
1150	Female	Negative
1151	Female	Negative
1152	Female	Negative
1153	Female	Negative
1154	Female	Negative
1155	Female	Negative
1156	Female	Negative
1157	Female	Negative
1158	Female	Negative
1159	Female	Negative
1160	Female	Negative
1161	Female	Negative
1162	Female	Negative
1163	Female	Negative
1164	Female	Negative
1165	Female	Negative
1166	Female	Negative
1167	Female	Negative
1168	Female	Negative
1169	Female	Negative
1170	Female	Negative
1171	Female	Negative
1172	Female	Negative
1173	Female	Negative
1174	Female	Negative
1175	Female	Negative
1176	Female	Negative
1177	Female	Negative
1178	Female	Negative
1179	Female	Negative
1180	Female	Negative
1181	Female	Negative
1182	Female	Negative
1183	Female	Negative
1184	Female	Negative
1185	Female	Negative
1186	Female	Negative
1187	Female	Negative
1188	Female	Negative
1189	Female	Negative
1190	Female	Negative
1191	Female	Negative
1192	Female	Negative
1193	Female	Negative
1194	Female	Negative
1195	Female	Negative
1196	Female	Negative
1197	Female	Negative
1198	Female	Negative
1199	Female	Negative
1200	Female	Negative
1201	Female	Negative
1202	Female	Negative
1203	Female	Negative
1204	Female	Negative
1205	Female	Negative
1206	Female	Negative
1207	Female	Negative
1208	Female	Negative
1209	Female	Negative
1210	Female	Negative
1211	Female	Negative
1212	Female	Negative
1213	Female	Negative
1214	Female	Negative
1215	Female	Negative
1216	Female	Negative
1217	Female	Negative
1218	Female	Negative
1219	Female	Negative
1220	Female	Negative
1221	Female	Negative
1222	Female	Negative
1223	Female	Negative
1224	Female	Negative
1225	Female	Negative
1226	Female	Negative
1227	Female	Negative
1228	Female	Negative
1229	Female	Negative
1230	Female	Negative
1231	Female	Negative
1232	Female	Negative
1233	Female	Negative
1234	Female	Negative
1235	Female	Negative
1236	Female	Negative
1237	Female	Negative
1238	Female	Negative
1239	Female	Negative
1240	Female	Negative
1241	Female	Negative
1242	Female	Negative
1243	Female	Negative
1244	Female	Negative
1245	Female	Negative
1246	Female	Negative
1247	Female	Negative
1248	Female	Negative
1249	Female	Negative
1250	Female	Negative
1251	Female	Negative
1252	Female	Negative
1253	Female	Negative
1254	Female	Negative
1255	Female	Negative
1256	Female	Negative
1257	Female	Negative
1258	Female	Negative
1259	Female	Negative
1260	Female	Negative
1261	Female	Negative
1262	Female	Negative
1263	Female	Negative
1264	Female	Negative
1265	Female	Negative
1266	Female	Negative
1267	Female	Negative
1268	Female	Negative
1269	Female	Negative
1270	Female	Negative
1271	Female	Negative
1272	Female	Negative
1273	Female	Negative
1274	Female	Negative
1275	Female	Negative
1276	Female	Negative
1277	Female	Negative
1278	Female	Negative
1279	Female	Negative
1280	Female	Negative
1281	Female	Negative
1282	Female	Negative
1283	Female	Negative
1284	Female	Negative
1285	Female	Negative
1286	Female	Negative
1287	Female	Negative
1288	Female	Negative
1289	Female	Negative
1290	Female	Negative
1291	Female	Negative
1292	Female	Negative
1293	Female	Negative
1294	Female	Negative
1295	Female	Negative
1296	Female	Negative
1297	Female	Negative
1298	Female	Negative
1299	Female	Negative
1300	Female	Negative
1301	Female	Negative
1302	Female	Negative
1303	Female	Negative
1304	Female	Negative
1305	Female	Negative
1306	Female	Negative
1307	Female	Negative
1308	Female	Negative
1309	Female	Negative
1310	Female	Negative
1311	Female	Negative
1312	Female	Negative
1313	Female	Negative
1314	Female	Negative
1315	Female	Negative
1316	Female	Negative
1317	Female	Negative
1318	Female	Negative
1319	Female	Negative
1320	Female	Negative
1321	Female	Negative
1322	Female	Negative
1323	Female	Negative
1324	Female	Negative
1325	Female	Negative
1326	Female	Negative
1327	Female	Negative
1328	Female	Negative
1329	Female	Negative
1330	Female	Negative
1331	Female	Negative
1332	Female	Negative
1333	Female	Negative
1334	Female	Negative
1335	Female	Negative
1336	Female	Negative
1337	Female	Negative
1338	Female	Negative
1339	Female	Negative
1340	Female	Negative
1341	Female	Negative
1342	Female	Negative
1343	Female	Negative
1344	Female	Negative
1345	Female	Negative
1346	Female	Negative
1347	Female	Negative
1348	Female	Negative
1349	Female	Negative
1350	Female	Negative
1351	Female	Negative
1352	Female	Negative
1353	Female	Negative
1354	Female	Negative
1355	Female	Negative
1356	Female	Negative
1357	Female	Negative
1358	Female	Negative
1359	Female	Negative
1360	Female	Negative
1361	Female	Negative
1362	Female	Negative
1363	Female	Negative
1364	Female	Negative
1365	Female	Negative
1366	Female	Negative
1367	Female	Negative
1368	Female	Negative
1369	Female	Negative
1370	Female	Negative
1371	Female	Negative
1372	Female	Negative
1373	Female	Negative
1374	Female	Negative
1375	Female	Negative
1376	Female	Negative
1377	Female	Negative
1378	Female	Negative
1379	Female	Negative
1380	Female	Negative
1381	Female	Negative
1382	Female	Negative
1383	Female	Negative
1384	Female	Negative
1385	Female	Negative
1386	Female	Negative
1387	Female	Negative
1388	Female	Negative

## Sheet: Sheet4
animal id	Breed	Result
1	Indigenous	Positive
2	Indigenous	Positive
3	Indigenous	Positive
4	Indigenous	Positive
5	Indigenous	Positive
6	Indigenous	Positive
7	Indigenous	Positive
8	Indigenous	Positive
9	Indigenous	Positive
10	Indigenous	Positive
11	Indigenous	Positive
12	Indigenous	Positive
13	Indigenous	Positive
14	Indigenous	Positive
15	Indigenous	Positive
16	Indigenous	Positive
17	Indigenous	Positive
18	Indigenous	Positive
19	Indigenous	Positive
20	Indigenous	Positive
21	Indigenous	Positive
22	Indigenous	Positive
23	Indigenous	Positive
24	Indigenous	Positive
25	Indigenous	Positive
26	Indigenous	Positive
27	Indigenous	Positive
28	Indigenous	Positive
29	Indigenous	Positive
30	Indigenous	Positive
31	Indigenous	Positive
32	Indigenous	Positive
33	Indigenous	Positive
34	Indigenous	Positive
35	Indigenous	Positive
36	Indigenous	Positive
37	Indigenous	Positive
38	Indigenous	Positive
39	Indigenous	Positive
40	Indigenous	Positive
41	Indigenous	Positive
42	Indigenous	Positive
43	Indigenous	Positive
44	Indigenous	Positive
45	Indigenous	Positive
46	Indigenous	Positive
47	Indigenous	Positive
48	Indigenous	Positive
49	Indigenous	Positive
50	Indigenous	Positive
51	Indigenous	Positive
52	Indigenous	Positive
53	Indigenous	Positive
54	Indigenous	Positive
55	Indigenous	Positive
56	Indigenous	Positive
57	Indigenous	Positive
58	Indigenous	Positive
59	Indigenous	Positive
60	Indigenous	Positive
61	Indigenous	Positive
62	Indigenous	Positive
63	Indigenous	Positive
64	Indigenous	Positive
65	Indigenous	Positive
66	Indigenous	Positive
67	Indigenous	Positive
68	Indigenous	Positive
69	Indigenous	Positive
70	Indigenous	Positive
71	Indigenous	Positive
72	Indigenous	Positive
73	Indigenous	Positive
74	Indigenous	Positive
75	Indigenous	Positive
76	Indigenous	Positive
77	Indigenous	Positive
78	Indigenous	Positive
79	Indigenous	Positive
80	Indigenous	Positive
81	Indigenous	Positive
82	Indigenous	Positive
83	Indigenous	Positive
84	Indigenous	Positive
85	Indigenous	Positive
86	Indigenous	Positive
87	Indigenous	Positive
88	Indigenous	Positive
89	Indigenous	Positive
90	Indigenous	Positive
91	Indigenous	Positive
92	Indigenous	Positive
93	Indigenous	Positive
94	Indigenous	Positive
95	Indigenous	Positive
96	Indigenous	Positive
97	Indigenous	Positive
98	Indigenous	Positive
99	Indigenous	Positive
100	Indigenous	Positive
101	Indigenous	Positive
102	Indigenous	Positive
103	Indigenous	Positive
104	Indigenous	Positive
105	Indigenous	Positive
106	Indigenous	Positive
107	Indigenous	Positive
108	Indigenous	Positive
109	Indigenous	Positive
110	Indigenous	Positive
111	Indigenous	Positive
112	Indigenous	Positive
113	Indigenous	Positive
114	Indigenous	Positive
115	Indigenous	Positive
116	Indigenous	Positive
117	Indigenous	Positive
118	Indigenous	Positive
119	Indigenous	Positive
120	Indigenous	Positive
121	Indigenous	Positive
122	Indigenous	Positive
123	Indigenous	Positive
124	Indigenous	Positive
125	Indigenous	Positive
126	Indigenous	Positive
127	Indigenous	Positive
128	Indigenous	Positive
129	Indigenous	Positive
130	Indigenous	Positive
131	Indigenous	Positive
132	Indigenous	Positive
133	Indigenous	Positive
134	Indigenous	Positive
135	Indigenous	Positive
136	Indigenous	Positive
137	Indigenous	Positive
138	Indigenous	Positive
139	Indigenous	Positive
140	Indigenous	Positive
141	Indigenous	Positive
142	Indigenous	Positive
143	Indigenous	Positive
144	Indigenous	Positive
145	Indigenous	Positive
146	Indigenous	Positive
147	Indigenous	Positive
148	Indigenous	Positive
149	Indigenous	Positive
150	Indigenous	Positive
151	Indigenous	Positive
152	Indigenous	Positive
153	Indigenous	Positive
154	Indigenous	Positive
155	Indigenous	Positive
156	Indigenous	Positive
157	Indigenous	Positive
158	Indigenous	Positive
159	Indigenous	Positive
160	Indigenous	Positive
161	Indigenous	Positive
162	Indigenous	Positive
163	Indigenous	Positive
164	Indigenous	Positive
165	Indigenous	Positive
166	Indigenous	Positive
167	Indigenous	Positive
168	Indigenous	Positive
169	Indigenous	Positive
170	Indigenous	Positive
171	Indigenous	Positive
172	Indigenous	Positive
173	Indigenous	Positive
174	Indigenous	Positive
175	Indigenous	Positive
176	Indigenous	Positive
177	Indigenous	Positive
178	Indigenous	Positive
179	Indigenous	Positive
180	Indigenous	Positive
181	Indigenous	Positive
182	Indigenous	Positive
183	Indigenous	Positive
184	Indigenous	Positive
185	Indigenous	Positive
186	Indigenous	Positive
187	Indigenous	Positive
188	Indigenous	Positive
189	Indigenous	Positive
190	Indigenous	Positive
191	Indigenous	Positive
192	Indigenous	Positive
193	Indigenous	Positive
194	Indigenous	Positive
195	Indigenous	Positive
196	Indigenous	Positive
197	Indigenous	Positive
198	Indigenous	Positive
199	Indigenous	Positive
200	Indigenous	Positive
201	Indigenous	Positive
202	Indigenous	Positive
203	Indigenous	Positive
204	Indigenous	Positive
205	Indigenous	Positive
206	Indigenous	Positive
207	Indigenous	Positive
208	Indigenous	Positive
209	Indigenous	Positive
210	Indigenous	Positive
211	Indigenous	Positive
212	Indigenous	Positive
213	Indigenous	Positive
214	Indigenous	Positive
215	Indigenous	Positive
216	Indigenous	Positive
217	Indigenous	Positive
218	Indigenous	Positive
219	Indigenous	Positive
220	Indigenous	Positive
221	Indigenous	Positive
222	Indigenous	Positive
223	Indigenous	Positive
224	Indigenous	Positive
225	Indigenous	Positive
226	Indigenous	Positive
227	Indigenous	Positive
228	Indigenous	Positive
229	Indigenous	Positive
230	Indigenous	Positive
231	Indigenous	Positive
232	Indigenous	Positive
233	Indigenous	Positive
234	Indigenous	Positive
235	Indigenous	Positive
236	Indigenous	Positive
237	Indigenous	Positive
238	Indigenous	Positive
239	Indigenous	Positive
240	Indigenous	Positive
241	Indigenous	Positive
242	Indigenous	Positive
243	Indigenous	Negative
244	Indigenous	Negative
245	Indigenous	Negative
246	Indigenous	Negative
247	Indigenous	Negative
248	Indigenous	Negative
249	Indigenous	Negative
250	Indigenous	Negative
251	Indigenous	Negative
252	Indigenous	Negative
253	Indigenous	Negative
254	Indigenous	Negative
255	Indigenous	Negative
256	Indigenous	Negative
257	Indigenous	Negative
258	Indigenous	Negative
259	Indigenous	Negative
260	Indigenous	Negative
261	Indigenous	Negative
262	Indigenous	Negative
263	Indigenous	Negative
264	Indigenous	Negative
265	Indigenous	Negative
266	Indigenous	Negative
267	Indigenous	Negative
268	Indigenous	Negative
269	Indigenous	Negative
270	Indigenous	Negative
271	Indigenous	Negative
272	Indigenous	Negative
273	Indigenous	Negative
274	Indigenous	Negative
275	Indigenous	Negative
276	Indigenous	Negative
277	Indigenous	Negative
278	Indigenous	Negative
279	Indigenous	Negative
280	Indigenous	Negative
281	Indigenous	Negative
282	Indigenous	Negative
283	Indigenous	Negative
284	Indigenous	Negative
285	Indigenous	Negative
286	Indigenous	Negative
287	Indigenous	Negative
288	Indigenous	Negative
289	Indigenous	Negative
290	Indigenous	Negative
291	Indigenous	Negative
292	Indigenous	Negative
293	Indigenous	Negative
294	Indigenous	Negative
295	Indigenous	Negative
296	Indigenous	Negative
297	Indigenous	Negative
298	Indigenous	Negative
299	Indigenous	Negative
300	Indigenous	Negative
301	Indigenous	Negative
302	Indigenous	Negative
303	Indigenous	Negative
304	Indigenous	Negative
305	Indigenous	Negative
306	Indigenous	Negative
307	Indigenous	Negative
308	Indigenous	Negative
309	Indigenous	Negative
310	Indigenous	Negative
311	Indigenous	Negative
312	Indigenous	Negative
313	Indigenous	Negative
314	Indigenous	Negative
315	Indigenous	Negative
316	Indigenous	Negative
317	Indigenous	Negative
318	Indigenous	Negative
319	Indigenous	Negative
320	Indigenous	Negative
321	Indigenous	Negative
322	Indigenous	Negative
323	Indigenous	Negative
324	Indigenous	Negative
325	Indigenous	Negative
326	Indigenous	Negative
327	Indigenous	Negative
328	Indigenous	Negative
329	Indigenous	Negative
330	Indigenous	Negative
331	Indigenous	Negative
332	Indigenous	Negative
333	Indigenous	Negative
334	Indigenous	Negative
335	Indigenous	Negative
336	Indigenous	Negative
337	Indigenous	Negative
338	Indigenous	Negative
339	Indigenous	Negative
340	Indigenous	Negative
341	Indigenous	Negative
342	Indigenous	Negative
343	Indigenous	Negative
344	Indigenous	Negative
345	Indigenous	Negative
346	Indigenous	Negative
347	Indigenous	Negative
348	Indigenous	Negative
349	Indigenous	Negative
350	Indigenous	Negative
351	Indigenous	Negative
352	Indigenous	Negative
353	Indigenous	Negative
354	Indigenous	Negative
355	Indigenous	Negative
356	Indigenous	Negative
357	Indigenous	Negative
358	Indigenous	Negative
359	Indigenous	Negative
360	Indigenous	Negative
361	Indigenous	Negative
362	Indigenous	Negative
363	Indigenous	Negative
364	Indigenous	Negative
365	Indigenous	Negative
366	Indigenous	Negative
367	Indigenous	Negative
368	Indigenous	Negative
369	Indigenous	Negative
370	Indigenous	Negative
371	Indigenous	Negative
372	Indigenous	Negative
373	Indigenous	Negative
374	Indigenous	Negative
375	Indigenous	Negative
376	Indigenous	Negative
377	Indigenous	Negative
378	Indigenous	Negative
379	Indigenous	Negative
380	Indigenous	Negative
381	Indigenous	Negative
382	Indigenous	Negative
383	Indigenous	Negative
384	Indigenous	Negative
385	Indigenous	Negative
386	Indigenous	Negative
387	Indigenous	Negative
388	Indigenous	Negative
389	Indigenous	Negative
390	Indigenous	Negative
391	Indigenous	Negative
392	Indigenous	Negative
393	Indigenous	Negative
394	Indigenous	Negative
395	Indigenous	Negative
396	Indigenous	Negative
397	Indigenous	Negative
398	Indigenous	Negative
399	Indigenous	Negative
400	Indigenous	Negative
401	Indigenous	Negative
402	Indigenous	Negative
403	Indigenous	Negative
404	Indigenous	Negative
405	Indigenous	Negative
406	Indigenous	Negative
407	Indigenous	Negative
408	Indigenous	Negative
409	Indigenous	Negative
410	Indigenous	Negative
411	Indigenous	Negative
412	Indigenous	Negative
413	Indigenous	Negative
414	Indigenous	Negative
415	Indigenous	Negative
416	Indigenous	Negative
417	Indigenous	Negative
418	Indigenous	Negative
419	Indigenous	Negative
420	Indigenous	Negative
421	Indigenous	Negative
422	Indigenous	Negative
423	Indigenous	Negative
424	Indigenous	Negative
425	Indigenous	Negative
426	Indigenous	Negative
427	Indigenous	Negative
428	Indigenous	Negative
429	Indigenous	Negative
430	Indigenous	Negative
431	Indigenous	Negative
432	Indigenous	Negative
433	Indigenous	Negative
434	Indigenous	Negative
435	Indigenous	Negative
436	Indigenous	Negative
437	Indigenous	Negative
438	Indigenous	Negative
439	Indigenous	Negative
440	Indigenous	Negative
441	Indigenous	Negative
442	Indigenous	Negative
443	Indigenous	Negative
444	Indigenous	Negative
445	Indigenous	Negative
446	Indigenous	Negative
447	Indigenous	Negative
448	Indigenous	Negative
449	Indigenous	Negative
450	Indigenous	Negative
451	Indigenous	Negative
452	Indigenous	Negative
453	Indigenous	Negative
454	Indigenous	Negative
455	Indigenous	Negative
456	Indigenous	Negative
457	Indigenous	Negative
458	Indigenous	Negative
459	Indigenous	Negative
460	Indigenous	Negative
461	Indigenous	Negative
462	Indigenous	Negative
463	Indigenous	Negative
464	Indigenous	Negative
465	Indigenous	Negative
466	Indigenous	Negative
467	Indigenous	Negative
468	Indigenous	Negative
469	Indigenous	Negative
470	Indigenous	Negative
471	Indigenous	Negative
472	Indigenous	Negative
473	Indigenous	Negative
474	Indigenous	Negative
475	Indigenous	Negative
476	Indigenous	Negative
477	Indigenous	Negative
478	Indigenous	Negative
479	Indigenous	Negative
480	Indigenous	Negative
481	Indigenous	Negative
482	Indigenous	Negative
483	Indigenous	Negative
484	Indigenous	Negative
485	Indigenous	Negative
486	Indigenous	Negative
487	Indigenous	Negative
488	Indigenous	Negative
489	Indigenous	Negative
490	Indigenous	Negative
491	Indigenous	Negative
492	Indigenous	Negative
493	Indigenous	Negative
494	Indigenous	Negative
495	Indigenous	Negative
496	Indigenous	Negative
497	Indigenous	Negative
498	Indigenous	Negative
499	Indigenous	Negative
500	Indigenous	Negative
501	Indigenous	Negative
502	Indigenous	Negative
503	Indigenous	Negative
504	Indigenous	Negative
505	Indigenous	Negative
506	Indigenous	Negative
507	Indigenous	Negative
508	Indigenous	Negative
509	Indigenous	Negative
510	Indigenous	Negative
511	Indigenous	Negative
512	Indigenous	Negative
513	Indigenous	Negative
514	Indigenous	Negative
515	Indigenous	Negative
516	Indigenous	Negative
517	Indigenous	Negative
518	Indigenous	Negative
519	Indigenous	Negative
520	Indigenous	Negative
521	Indigenous	Negative
522	Indigenous	Negative
523	Indigenous	Negative
524	Indigenous	Negative
525	Indigenous	Negative
526	Indigenous	Negative
527	Indigenous	Negative
528	Indigenous	Negative
529	Indigenous	Negative
530	Indigenous	Negative
531	Indigenous	Negative
532	Indigenous	Negative
533	Indigenous	Negative
534	Indigenous	Negative
535	Indigenous	Negative
536	Indigenous	Negative
537	Indigenous	Negative
538	Indigenous	Negative
539	Indigenous	Negative
540	Indigenous	Negative
541	Indigenous	Negative
542	Indigenous	Negative
543	Indigenous	Negative
544	Indigenous	Negative
545	Indigenous	Negative
546	Indigenous	Negative
547	Indigenous	Negative
548	Indigenous	Negative
549	Indigenous	Negative
550	Indigenous	Negative
551	Indigenous	Negative
552	Indigenous	Negative
553	Indigenous	Negative
554	Indigenous	Negative
555	Indigenous	Negative
556	Indigenous	Negative
557	Indigenous	Negative
558	Indigenous	Negative
559	Indigenous	Negative
560	Indigenous	Negative
561	Indigenous	Negative
562	Indigenous	Negative
563	Indigenous	Negative
564	Indigenous	Negative
565	Indigenous	Negative
566	Indigenous	Negative
567	Indigenous	Negative
568	Indigenous	Negative
569	Indigenous	Negative
570	Indigenous	Negative
571	Indigenous	Negative
572	Indigenous	Negative
573	Indigenous	Negative
574	Indigenous	Negative
575	Indigenous	Negative
576	Indigenous	Negative
577	Indigenous	Negative
578	Indigenous	Negative
579	Indigenous	Negative
580	Indigenous	Negative
581	Indigenous	Negative
582	Indigenous	Negative
583	Indigenous	Negative
584	Indigenous	Negative
585	Indigenous	Negative
586	Indigenous	Negative
587	Indigenous	Negative
588	Indigenous	Negative
589	Indigenous	Negative
590	Indigenous	Negative
591	Indigenous	Negative
592	Indigenous	Negative
593	Indigenous	Negative
594	Indigenous	Negative
595	Indigenous	Negative
596	Indigenous	Negative
597	Indigenous	Negative
598	Indigenous	Negative
599	Indigenous	Negative
600	Indigenous	Negative
601	Indigenous	Negative
602	Indigenous	Negative
603	Indigenous	Negative
604	Indigenous	Negative
605	Indigenous	Negative
606	Indigenous	Negative
607	Indigenous	Negative
608	Indigenous	Negative
609	Indigenous	Negative
610	Indigenous	Negative
611	Indigenous	Negative
612	Indigenous	Negative
613	Indigenous	Negative
614	Indigenous	Negative
615	Indigenous	Negative
616	Indigenous	Negative
617	Indigenous	Negative
618	Indigenous	Negative
619	Indigenous	Negative
620	Indigenous	Negative
621	Indigenous	Negative
622	Indigenous	Negative
623	Indigenous	Negative
624	Indigenous	Negative
625	Indigenous	Negative
626	Indigenous	Negative
627	Indigenous	Negative
628	Indigenous	Negative
629	Indigenous	Negative
630	Indigenous	Negative
631	Indigenous	Negative
632	Indigenous	Negative
633	Indigenous	Negative
634	Indigenous	Negative
635	Indigenous	Negative
636	Indigenous	Negative
637	Indigenous	Negative
638	Indigenous	Negative
639	Indigenous	Negative
640	Indigenous	Negative
641	Indigenous	Negative
642	Indigenous	Negative
643	Indigenous	Negative
644	Indigenous	Negative
645	Indigenous	Negative
646	Indigenous	Negative
647	Indigenous	Negative
648	Indigenous	Negative
649	Indigenous	Negative
650	Indigenous	Negative
651	Indigenous	Negative
652	Indigenous	Negative
653	Indigenous	Negative
654	Indigenous	Negative
655	Indigenous	Negative
656	Indigenous	Negative
657	Indigenous	Negative
658	Indigenous	Negative
659	Indigenous	Negative
660	Indigenous	Negative
661	Indigenous	Negative
662	Indigenous	Negative
663	Indigenous	Negative
664	Indigenous	Negative
665	Indigenous	Negative
666	Indigenous	Negative
667	Indigenous	Negative
668	Indigenous	Negative
669	Indigenous	Negative
670	Indigenous	Negative
671	Indigenous	Negative
672	Indigenous	Negative
673	Indigenous	Negative
674	Indigenous	Negative
675	Indigenous	Negative
676	Indigenous	Negative
677	Indigenous	Negative
678	Indigenous	Negative
679	Indigenous	Negative
680	Indigenous	Negative
681	Indigenous	Negative
682	Indigenous	Negative
683	Indigenous	Negative
684	Indigenous	Negative
685	Indigenous	Negative
686	Indigenous	Negative
687	Indigenous	Negative
688	Indigenous	Negative
689	Indigenous	Negative
690	Indigenous	Negative
691	Indigenous	Negative
692	Indigenous	Negative
693	Indigenous	Negative
694	Indigenous	Negative
695	Indigenous	Negative
696	Indigenous	Negative
697	Indigenous	Negative
698	Indigenous	Negative
699	Indigenous	Negative
700	Indigenous	Negative
701	Indigenous	Negative
702	Indigenous	Negative
703	Indigenous	Negative
704	Indigenous	Negative
705	Indigenous	Negative
706	Indigenous	Negative
707	Indigenous	Negative
708	Indigenous	Negative
709	Indigenous	Negative
710	Indigenous	Negative
711	Indigenous	Negative
712	Indigenous	Negative
713	Indigenous	Negative
714	Indigenous	Negative
715	Indigenous	Negative
716	Indigenous	Negative
717	Indigenous	Negative
718	Indigenous	Negative
719	Indigenous	Negative
720	Indigenous	Negative
721	Indigenous	Negative
722	Cross	Positive
723	Cross	Positive
724	Cross	Positive
725	Cross	Positive
726	Cross	Positive
727	Cross	Positive
728	Cross	Positive
729	Cross	Positive
730	Cross	Positive
731	Cross	Positive
732	Cross	Positive
733	Cross	Positive
734	Cross	Positive
735	Cross	Positive
736	Cross	Positive
737	Cross	Positive
738	Cross	Positive
739	Cross	Positive
740	Cross	Positive
741	Cross	Positive
742	Cross	Positive
743	Cross	Positive
744	Cross	Positive
745	Cross	Positive
746	Cross	Positive
747	Cross	Positive
748	Cross	Positive
749	Cross	Positive
750	Cross	Positive
751	Cross	Positive
752	Cross	Positive
753	Cross	Positive
754	Cross	Positive
755	Cross	Positive
756	Cross	Positive
757	Cross	Positive
758	Cross	Positive
759	Cross	Positive
760	Cross	Positive
761	Cross	Positive
762	Cross	Positive
763	Cross	Positive
764	Cross	Positive
765	Cross	Positive
766	Cross	Positive
767	Cross	Positive
768	Cross	Positive
769	Cross	Positive
770	Cross	Positive
771	Cross	Positive
772	Cross	Positive
773	Cross	Positive
774	Cross	Positive
775	Cross	Positive
776	Cross	Positive
777	Cross	Positive
778	Cross	Positive
779	Cross	Positive
780	Cross	Positive
781	Cross	Positive
782	Cross	Positive
783	Cross	Positive
784	Cross	Positive
785	Cross	Positive
786	Cross	Positive
787	Cross	Positive
788	Cross	Positive
789	Cross	Positive
790	Cross	Positive
791	Cross	Positive
792	Cross	Positive
793	Cross	Positive
794	Cross	Positive
795	Cross	Positive
796	Cross	Positive
797	Cross	Positive
798	Cross	Positive
799	Cross	Positive
800	Cross	Positive
801	Cross	Positive
802	Cross	Positive
803	Cross	Positive
804	Cross	Positive
805	Cross	Positive
806	Cross	Positive
807	Cross	Positive
808	Cross	Positive
809	Cross	Positive
810	Cross	Positive
811	Cross	Positive
812	Cross	Positive
813	Cross	Positive
814	Cross	Positive
815	Cross	Positive
816	Cross	Positive
817	Cross	Positive
818	Cross	Positive
819	Cross	Positive
820	Cross	Positive
821	Cross	Positive
822	Cross	Positive
823	Cross	Negative
824	Cross	Negative
825	Cross	Negative
826	Cross	Negative
827	Cross	Negative
828	Cross	Negative
829	Cross	Negative
830	Cross	Negative
831	Cross	Negative
832	Cross	Negative
833	Cross	Negative
834	Cross	Negative
835	Cross	Negative
836	Cross	Negative
837	Cross	Negative
838	Cross	Negative
839	Cross	Negative
840	Cross	Negative
841	Cross	Negative
842	Cross	Negative
843	Cross	Negative
844	Cross	Negative
845	Cross	Negative
846	Cross	Negative
847	Cross	Negative
848	Cross	Negative
849	Cross	Negative
850	Cross	Negative
851	Cross	Negative
852	Cross	Negative
853	Cross	Negative
854	Cross	Negative
855	Cross	Negative
856	Cross	Negative
857	Cross	Negative
858	Cross	Negative
859	Cross	Negative
860	Cross	Negative
861	Cross	Negative
862	Cross	Negative
863	Cross	Negative
864	Cross	Negative
865	Cross	Negative
866	Cross	Negative
867	Cross	Negative
868	Cross	Negative
869	Cross	Negative
870	Cross	Negative
871	Cross	Negative
872	Cross	Negative
873	Cross	Negative
874	Cross	Negative
875	Cross	Negative
876	Cross	Negative
877	Cross	Negative
878	Cross	Negative
879	Cross	Negative
880	Cross	Negative
881	Cross	Negative
882	Cross	Negative
883	Cross	Negative
884	Cross	Negative
885	Cross	Negative
886	Cross	Negative
887	Cross	Negative
888	Cross	Negative
889	Cross	Negative
890	Cross	Negative
891	Cross	Negative
892	Cross	Negative
893	Cross	Negative
894	Cross	Negative
895	Cross	Negative
896	Cross	Negative
897	Cross	Negative
898	Cross	Negative
899	Cross	Negative
900	Cross	Negative
901	Cross	Negative
902	Cross	Negative
903	Cross	Negative
904	Cross	Negative
905	Cross	Negative
906	Cross	Negative
907	Cross	Negative
908	Cross	Negative
909	Cross	Negative
910	Cross	Negative
911	Cross	Negative
912	Cross	Negative
913	Cross	Negative
914	Cross	Negative
915	Cross	Negative
916	Cross	Negative
917	Cross	Negative
918	Cross	Negative
919	Cross	Negative
920	Cross	Negative
921	Cross	Negative
922	Cross	Negative
923	Cross	Negative
924	Cross	Negative
925	Cross	Negative
926	Cross	Negative
927	Cross	Negative
928	Cross	Negative
929	Cross	Negative
930	Cross	Negative
931	Cross	Negative
932	Cross	Negative
933	Cross	Negative
934	Cross	Negative
935	Cross	Negative
936	Cross	Negative
937	Cross	Negative
938	Cross	Negative
939	Cross	Negative
940	Cross	Negative
941	Cross	Negative
942	Cross	Negative
943	Cross	Negative
944	Cross	Negative
945	Cross	Negative
946	Cross	Negative
947	Cross	Negative
948	Cross	Negative
949	Cross	Negative
950	Cross	Negative
951	Cross	Negative
952	Cross	Negative
953	Cross	Negative
954	Cross	Negative
955	Cross	Negative
956	Cross	Negative
957	Cross	Negative
958	Cross	Negative
959	Cross	Negative
960	Cross	Negative
961	Cross	Negative
962	Cross	Negative
963	Cross	Negative
964	Cross	Negative
965	Cross	Negative
966	Cross	Negative
967	Cross	Negative
968	Cross	Negative
969	Cross	Negative
970	Cross	Negative
971	Cross	Negative
972	Cross	Negative
973	Cross	Negative
974	Cross	Negative
975	Cross	Negative
976	Cross	Negative
977	Cross	Negative
978	Cross	Negative
979	Cross	Negative
980	Cross	Negative
981	Cross	Negative
982	Cross	Negative
983	Cross	Negative
984	Cross	Negative
985	Cross	Negative
986	Cross	Negative
987	Cross	Negative
988	Cross	Negative
989	Cross	Negative
990	Cross	Negative
991	Cross	Negative
992	Cross	Negative
993	Cross	Negative
994	Cross	Negative
995	Cross	Negative
996	Cross	Negative
997	Cross	Negative
998	Cross	Negative
999	Cross	Negative
1000	Cross	Negative
1001	Cross	Negative
1002	Cross	Negative
1003	Cross	Negative
1004	Cross	Negative
1005	Cross	Negative
1006	Cross	Negative
1007	Cross	Negative
1008	Cross	Negative
1009	Cross	Negative
1010	Cross	Negative
1011	Cross	Negative
1012	Cross	Negative
1013	Cross	Negative
1014	Cross	Negative
1015	Cross	Negative
1016	Cross	Negative
1017	Cross	Negative
1018	Cross	Negative
1019	Cross	Negative
1020	Cross	Negative
1021	Cross	Negative
1022	Cross	Negative
1023	Cross	Negative
1024	Cross	Negative
1025	Cross	Negative
1026	Cross	Negative
1027	Cross	Negative
1028	Cross	Negative
1029	Cross	Negative
1030	Cross	Negative
1031	Cross	Negative
1032	Cross	Negative
1033	Cross	Negative
1034	Cross	Negative
1035	Cross	Negative
1036	Cross	Negative
1037	Cross	Negative
1038	Cross	Negative
1039	Cross	Negative
1040	Cross	Negative
1041	Cross	Negative
1042	Cross	Negative
1043	Cross	Negative
1044	Cross	Negative
1045	Cross	Negative
1046	Cross	Negative
1047	Cross	Negative
1048	Cross	Negative
1049	Cross	Negative
1050	Cross	Negative
1051	Cross	Negative
1052	Cross	Negative
1053	Cross	Negative
1054	Cross	Negative
1055	Cross	Negative
1056	Cross	Negative
1057	Cross	Negative
1058	Cross	Negative
1059	Cross	Negative
1060	Cross	Negative
1061	Cross	Negative
1062	Cross	Negative
1063	Cross	Negative
1064	Cross	Negative
1065	Cross	Negative
1066	Cross	Negative
1067	Cross	Negative
1068	Cross	Negative
1069	Cross	Negative
1070	Cross	Negative
1071	Cross	Negative
1072	Cross	Negative
1073	Cross	Negative
1074	Cross	Negative
1075	Cross	Negative
1076	Cross	Negative
1077	Cross	Negative
1078	Cross	Negative
1079	Cross	Negative
1080	Cross	Negative
1081	Cross	Negative
1082	Cross	Negative
1083	Cross	Negative
1084	Cross	Negative
1085	Cross	Negative
1086	Cross	Negative
1087	Cross	Negative
1088	Cross	Negative
1089	Cross	Negative
1090	Cross	Negative
1091	Cross	Negative
1092	Cross	Negative
1093	Cross	Negative
1094	Cross	Negative
1095	Cross	Negative
1096	Cross	Negative
1097	Cross	Negative
1098	Cross	Negative
1099	Cross	Negative
1100	Cross	Negative
1101	Cross	Negative
1102	Cross	Negative
1103	Cross	Negative
1104	Cross	Negative
1105	Cross	Negative
1106	Cross	Negative
1107	Cross	Negative
1108	Cross	Negative
1109	Cross	Negative
1110	Cross	Negative
1111	Cross	Negative
1112	Cross	Negative
1113	Cross	Negative
1114	Cross	Negative
1115	Cross	Negative
1116	Cross	Negative
1117	Cross	Negative
1118	Cross	Negative
1119	Cross	Negative
1120	Cross	Negative
1121	Cross	Negative
1122	Cross	Negative
1123	Cross	Negative
1124	Cross	Negative
1125	Cross	Negative
1126	Cross	Negative
1127	Cross	Negative
1128	Cross	Negative
1129	Cross	Negative
1130	Cross	Negative
1131	Cross	Negative
1132	Cross	Negative
1133	Cross	Negative
1134	Cross	Negative
1135	Cross	Negative
1136	Cross	Negative
1137	Cross	Negative
1138	Cross	Negative
1139	Cross	Negative
1140	Cross	Negative
1141	Cross	Negative
1142	Cross	Negative
1143	Cross	Negative
1144	Cross	Negative
1145	Cross	Negative
1146	Cross	Negative
1147	Cross	Negative
1148	Cross	Negative
1149	Cross	Negative
1150	Cross	Negative
1151	Cross	Negative
1152	Cross	Negative
1153	Cross	Negative
1154	Cross	Negative
1155	Cross	Negative
1156	Cross	Negative
1157	Cross	Negative
1158	Cross	Negative
1159	Cross	Negative
1160	Cross	Negative
1161	Cross	Negative
1162	Cross	Negative
1163	Cross	Negative
1164	Cross	Negative
1165	Cross	Negative
1166	Cross	Negative
1167	Cross	Negative
1168	Cross	Negative
1169	Cross	Negative
1170	Cross	Negative
1171	Cross	Negative
1172	Cross	Negative
1173	Cross	Negative
1174	Cross	Negative
1175	Cross	Negative
1176	Cross	Negative
1177	Cross	Negative
1178	Cross	Negative
1179	Cross	Negative
1180	Cross	Negative
1181	Cross	Negative
1182	Cross	Negative
1183	Cross	Negative
1184	Cross	Negative
1185	Cross	Negative
1186	Cross	Negative
1187	Cross	Negative
1188	Cross	Negative
1189	Cross	Negative
1190	Cross	Negative
1191	Cross	Negative
1192	Cross	Negative
1193	Cross	Negative
1194	Cross	Negative
1195	Cross	Negative
1196	Cross	Negative
1197	Cross	Negative
1198	Cross	Negative
1199	Cross	Negative
1200	Cross	Negative
1201	Cross	Negative
1202	Cross	Negative
1203	Cross	Negative
1204	Cross	Negative
1205	Cross	Negative
1206	Cross	Negative
1207	Cross	Negative
1208	Cross	Negative
1209	Cross	Negative
1210	Cross	Negative
1211	Cross	Negative
1212	Cross	Negative
1213	Cross	Negative
1214	Cross	Negative
1215	Cross	Negative
1216	Cross	Negative
1217	Cross	Negative
1218	Cross	Negative
1219	Cross	Negative
1220	Cross	Negative
1221	Cross	Negative
1222	Cross	Negative
1223	Cross	Negative
1224	Cross	Negative
1225	Cross	Negative
1226	Cross	Negative
1227	Cross	Negative
1228	Cross	Negative
1229	Cross	Negative
1230	Cross	Negative
1231	Cross	Negative
1232	Cross	Negative
1233	Cross	Negative
1234	Cross	Negative
1235	Cross	Negative
1236	Cross	Negative
1237	Cross	Negative
1238	Cross	Negative
1239	Cross	Negative
1240	Cross	Negative
1241	Cross	Negative
1242	Cross	Negative
1243	Cross	Negative
1244	Cross	Negative
1245	Cross	Negative
1246	Cross	Negative
1247	Cross	Negative
1248	Cross	Negative
1249	Cross	Negative
1250	Cross	Negative
1251	Cross	Negative
1252	Cross	Negative
1253	Cross	Negative
1254	Cross	Negative
1255	Cross	Negative
1256	Cross	Negative
1257	Cross	Negative
1258	Cross	Negative
1259	Cross	Negative
1260	Cross	Negative
1261	Cross	Negative
1262	Cross	Negative
1263	Cross	Negative
1264	Cross	Negative
1265	Cross	Negative
1266	Cross	Negative
1267	Cross	Negative
1268	Cross	Negative
1269	Cross	Negative
1270	Cross	Negative
1271	Cross	Negative
1272	Cross	Negative
1273	Cross	Negative
1274	Cross	Negative
1275	Cross	Negative
1276	Cross	Negative
1277	Cross	Negative
1278	Cross	Negative
1279	Cross	Negative
1280	Cross	Negative
1281	Cross	Negative
1282	Cross	Negative
1283	Cross	Negative
1284	Cross	Negative
1285	Cross	Negative
1286	Cross	Negative
1287	Cross	Negative
1288	Cross	Negative
1289	Cross	Negative
1290	Cross	Negative
1291	Cross	Negative
1292	Cross	Negative
1293	Cross	Negative
1294	Cross	Negative
1295	Cross	Negative
1296	Cross	Negative
1297	Cross	Negative
1298	Cross	Negative
1299	Cross	Negative
1300	Cross	Negative
1301	Cross	Negative
1302	Cross	Negative
1303	Cross	Negative
1304	Cross	Negative
1305	Cross	Negative
1306	Cross	Negative
1307	Cross	Negative
1308	Cross	Negative
1309	Cross	Negative
1310	Cross	Negative
1311	Cross	Negative
1312	Cross	Negative
1313	Cross	Negative
1314	Cross	Negative
1315	Cross	Negative
1316	Cross	Negative
1317	Cross	Negative
1318	Cross	Negative
1319	Cross	Negative
1320	Cross	Negative
1321	Cross	Negative
1322	Cross	Negative
1323	Cross	Negative
1324	Cross	Negative
1325	Cross	Negative
1326	Cross	Negative
1327	Cross	Negative
1328	Cross	Negative
1329	Cross	Negative
1330	Cross	Negative
1331	Cross	Negative
1332	Cross	Negative
1333	Cross	Negative
1334	Cross	Negative
1335	Cross	Negative
1336	Cross	Negative
1337	Cross	Negative
1338	Cross	Negative
1339	Cross	Negative
1340	Cross	Negative
1341	Cross	Negative
1342	Cross	Negative
1343	Cross	Negative
1344	Cross	Negative
1345	Cross	Negative
1346	Cross	Negative
1347	Cross	Negative
1348	Cross	Negative
1349	Cross	Negative
1350	Cross	Negative
1351	Cross	Negative
1352	Cross	Negative
1353	Cross	Negative
1354	Cross	Negative
1355	Cross	Negative
1356	Cross	Negative
1357	Cross	Negative
1358	Cross	Negative
1359	Cross	Negative
1360	Cross	Negative
1361	Cross	Negative
1362	Cross	Negative
1363	Cross	Negative
1364	Cross	Negative
1365	Cross	Negative
1366	Cross	Negative
1367	Cross	Negative
1368	Cross	Negative
1369	Cross	Negative
1370	Cross	Negative
1371	Cross	Negative
1372	Cross	Negative
1373	Cross	Negative
1374	Cross	Negative
1375	Cross	Negative
1376	Cross	Negative
1377	Cross	Negative
1378	Cross	Negative
1379	Cross	Negative
1380	Cross	Negative
1381	Cross	Negative
1382	Cross	Negative
1383	Cross	Negative
1384	Cross	Negative
1385	Cross	Negative
1386	Cross	Negative
1387	Cross	Negative
1388	Cross	Negative

## Sheet: Sheet5
Animal id	Farming system	Result
1	Intensive	Positive
2	Intensive	Positive
3	Intensive	Positive
4	Intensive	Positive
5	Intensive	Positive
6	Intensive	Positive
7	Intensive	Positive
8	Intensive	Positive
9	Intensive	Positive
10	Intensive	Positive
11	Intensive	Positive
12	Intensive	Positive
13	Intensive	Positive
14	Intensive	Positive
15	Intensive	Positive
16	Intensive	Positive
17	Intensive	Positive
18	Intensive	Positive
19	Intensive	Positive
20	Intensive	Positive
21	Intensive	Positive
22	Intensive	Positive
23	Intensive	Positive
24	Intensive	Positive
25	Intensive	Positive
26	Intensive	Positive
27	Intensive	Positive
28	Intensive	Positive
29	Intensive	Positive
30	Intensive	Positive
31	Intensive	Positive
32	Intensive	Positive
33	Intensive	Positive
34	Intensive	Positive
35	Intensive	Positive
36	Intensive	Positive
37	Intensive	Positive
38	Intensive	Positive
39	Intensive	Positive
40	Intensive	Positive
41	Intensive	Positive
42	Intensive	Positive
43	Intensive	Positive
44	Intensive	Positive
45	Intensive	Positive
46	Intensive	Positive
47	Intensive	Positive
48	Intensive	Positive
49	Intensive	Positive
50	Intensive	Positive
51	Intensive	Positive
52	Intensive	Positive
53	Intensive	Positive
54	Intensive	Positive
55	Intensive	Positive
56	Intensive	Positive
57	Intensive	Positive
58	Intensive	Positive
59	Intensive	Positive
60	Intensive	Positive
61	Intensive	Positive
62	Intensive	Positive
63	Intensive	Positive
64	Intensive	Positive
65	Intensive	Positive
66	Intensive	Positive
67	Intensive	Positive
68	Intensive	Positive
69	Intensive	Positive
70	Intensive	Positive
71	Intensive	Positive
72	Intensive	Positive
73	Intensive	Positive
74	Intensive	Positive
75	Intensive	Positive
76	Intensive	Positive
77	Intensive	Positive
78	Intensive	Positive
79	Intensive	Positive
80	Intensive	Positive
81	Intensive	Positive
82	Intensive	Positive
83	Intensive	Positive
84	Intensive	Positive
85	Intensive	Positive
86	Intensive	Positive
87	Intensive	Positive
88	Intensive	Positive
89	Intensive	Positive
90	Intensive	Positive
91	Intensive	Positive
92	Intensive	Positive
93	Intensive	Positive
94	Intensive	Positive
95	Intensive	Positive
96	Intensive	Positive
97	Intensive	Positive
98	Intensive	Positive
99	Intensive	Positive
100	Intensive	Positive
101	Intensive	Positive
102	Intensive	Positive
103	Intensive	Positive
104	Intensive	Positive
105	Intensive	Positive
106	Intensive	Positive
107	Intensive	Positive
108	Intensive	Positive
109	Intensive	Positive
110	Intensive	Positive
111	Intensive	Positive
112	Intensive	Positive
113	Intensive	Positive
114	Intensive	Positive
115	Intensive	Positive
116	Intensive	Positive
117	Intensive	Positive
118	Intensive	Positive
119	Intensive	Negative
120	Intensive	Negative
121	Intensive	Negative
122	Intensive	Negative
123	Intensive	Negative
124	Intensive	Negative
125	Intensive	Negative
126	Intensive	Negative
127	Intensive	Negative
128	Intensive	Negative
129	Intensive	Negative
130	Intensive	Negative
131	Intensive	Negative
132	Intensive	Negative
133	Intensive	Negative
134	Intensive	Negative
135	Intensive	Negative
136	Intensive	Negative
137	Intensive	Negative
138	Intensive	Negative
139	Intensive	Negative
140	Intensive	Negative
141	Intensive	Negative
142	Intensive	Negative
143	Intensive	Negative
144	Intensive	Negative
145	Intensive	Negative
146	Intensive	Negative
147	Intensive	Negative
148	Intensive	Negative
149	Intensive	Negative
150	Intensive	Negative
151	Intensive	Negative
152	Intensive	Negative
153	Intensive	Negative
154	Intensive	Negative
155	Intensive	Negative
156	Intensive	Negative
157	Intensive	Negative
158	Intensive	Negative
159	Intensive	Negative
160	Intensive	Negative
161	Intensive	Negative
162	Intensive	Negative
163	Intensive	Negative
164	Intensive	Negative
165	Intensive	Negative
166	Intensive	Negative
167	Intensive	Negative
168	Intensive	Negative
169	Intensive	Negative
170	Intensive	Negative
171	Intensive	Negative
172	Intensive	Negative
173	Intensive	Negative
174	Intensive	Negative
175	Intensive	Negative
176	Intensive	Negative
177	Intensive	Negative
178	Intensive	Negative
179	Intensive	Negative
180	Intensive	Negative
181	Intensive	Negative
182	Intensive	Negative
183	Intensive	Negative
184	Intensive	Negative
185	Intensive	Negative
186	Intensive	Negative
187	Intensive	Negative
188	Intensive	Negative
189	Intensive	Negative
190	Intensive	Negative
191	Intensive	Negative
192	Intensive	Negative
193	Intensive	Negative
194	Intensive	Negative
195	Intensive	Negative
196	Intensive	Negative
197	Intensive	Negative
198	Intensive	Negative
199	Intensive	Negative
200	Intensive	Negative
201	Intensive	Negative
202	Intensive	Negative
203	Intensive	Negative
204	Intensive	Negative
205	Intensive	Negative
206	Intensive	Negative
207	Intensive	Negative
208	Intensive	Negative
209	Intensive	Negative
210	Intensive	Negative
211	Intensive	Negative
212	Intensive	Negative
213	Intensive	Negative
214	Intensive	Negative
215	Intensive	Negative
216	Intensive	Negative
217	Intensive	Negative
218	Intensive	Negative
219	Intensive	Negative
220	Intensive	Negative
221	Intensive	Negative
222	Intensive	Negative
223	Intensive	Negative
224	Intensive	Negative
225	Intensive	Negative
226	Intensive	Negative
227	Intensive	Negative
228	Intensive	Negative
229	Intensive	Negative
230	Intensive	Negative
231	Intensive	Negative
232	Intensive	Negative
233	Intensive	Negative
234	Intensive	Negative
235	Intensive	Negative
236	Intensive	Negative
237	Intensive	Negative
238	Intensive	Negative
239	Intensive	Negative
240	Intensive	Negative
241	Intensive	Negative
242	Intensive	Negative
243	Intensive	Negative
244	Intensive	Negative
245	Intensive	Negative
246	Intensive	Negative
247	Intensive	Negative
248	Intensive	Negative
249	Intensive	Negative
250	Intensive	Negative
251	Intensive	Negative
252	Intensive	Negative
253	Intensive	Negative
254	Intensive	Negative
255	Intensive	Negative
256	Intensive	Negative
257	Intensive	Negative
258	Intensive	Negative
259	Intensive	Negative
260	Intensive	Negative
261	Intensive	Negative
262	Intensive	Negative
263	Intensive	Negative
264	Intensive	Negative
265	Intensive	Negative
266	Intensive	Negative
267	Intensive	Negative
268	Intensive	Negative
269	Intensive	Negative
270	Intensive	Negative
271	Intensive	Negative
272	Intensive	Negative
273	Intensive	Negative
274	Intensive	Negative
275	Intensive	Negative
276	Intensive	Negative
277	Intensive	Negative
278	Intensive	Negative
279	Intensive	Negative
280	Intensive	Negative
281	Intensive	Negative
282	Intensive	Negative
283	Intensive	Negative
284	Intensive	Negative
285	Intensive	Negative
286	Intensive	Negative
287	Intensive	Negative
288	Intensive	Negative
289	Intensive	Negative
290	Intensive	Negative
291	Intensive	Negative
292	Intensive	Negative
293	Intensive	Negative
294	Intensive	Negative
295	Intensive	Negative
296	Intensive	Negative
297	Intensive	Negative
298	Intensive	Negative
299	Intensive	Negative
300	Intensive	Negative
301	Intensive	Negative
302	Intensive	Negative
303	Intensive	Negative
304	Intensive	Negative
305	Intensive	Negative
306	Intensive	Negative
307	Intensive	Negative
308	Intensive	Negative
309	Intensive	Negative
310	Intensive	Negative
311	Intensive	Negative
312	Intensive	Negative
313	Intensive	Negative
314	Intensive	Negative
315	Intensive	Negative
316	Intensive	Negative
317	Intensive	Negative
318	Intensive	Negative
319	Intensive	Negative
320	Intensive	Negative
321	Intensive	Negative
322	Intensive	Negative
323	Intensive	Negative
324	Intensive	Negative
325	Intensive	Negative
326	Intensive	Negative
327	Intensive	Negative
328	Intensive	Negative
329	Intensive	Negative
330	Intensive	Negative
331	Intensive	Negative
332	Intensive	Negative
333	Intensive	Negative
334	Intensive	Negative
335	Intensive	Negative
336	Intensive	Negative
337	Intensive	Negative
338	Intensive	Negative
339	Intensive	Negative
340	Intensive	Negative
341	Intensive	Negative
342	Intensive	Negative
343	Intensive	Negative
344	Intensive	Negative
345	Intensive	Negative
346	Intensive	Negative
347	Intensive	Negative
348	Intensive	Negative
349	Intensive	Negative
350	Intensive	Negative
351	Intensive	Negative
352	Intensive	Negative
353	Intensive	Negative
354	Intensive	Negative
355	Intensive	Negative
356	Intensive	Negative
357	Intensive	Negative
358	Intensive	Negative
359	Intensive	Negative
360	Intensive	Negative
361	Intensive	Negative
362	Intensive	Negative
363	Intensive	Negative
364	Intensive	Negative
365	Intensive	Negative
366	Intensive	Negative
367	Intensive	Negative
368	Intensive	Negative
369	Intensive	Negative
370	Intensive	Negative
371	Intensive	Negative
372	Intensive	Negative
373	Intensive	Negative
374	Intensive	Negative
375	Intensive	Negative
376	Intensive	Negative
377	Intensive	Negative
378	Intensive	Negative
379	Intensive	Negative
380	Intensive	Negative
381	Intensive	Negative
382	Intensive	Negative
383	Intensive	Negative
384	Intensive	Negative
385	Intensive	Negative
386	Intensive	Negative
387	Intensive	Negative
388	Intensive	Negative
389	Intensive	Negative
390	Intensive	Negative
391	Intensive	Negative
392	Intensive	Negative
393	Intensive	Negative
394	Intensive	Negative
395	Intensive	Negative
396	Intensive	Negative
397	Intensive	Negative
398	Intensive	Negative
399	Intensive	Negative
400	Intensive	Negative
401	Intensive	Negative
402	Intensive	Negative
403	Intensive	Negative
404	Intensive	Negative
405	Intensive	Negative
406	Intensive	Negative
407	Intensive	Negative
408	Intensive	Negative
409	Intensive	Negative
410	Intensive	Negative
411	Intensive	Negative
412	Intensive	Negative
413	Intensive	Negative
414	Intensive	Negative
415	Intensive	Negative
416	Intensive	Negative
417	Intensive	Negative
418	Intensive	Negative
419	Intensive	Negative
420	Intensive	Negative
421	Intensive	Negative
422	Intensive	Negative
423	Intensive	Negative
424	Intensive	Negative
425	Intensive	Negative
426	Intensive	Negative
427	Intensive	Negative
428	Intensive	Negative
429	Intensive	Negative
430	Intensive	Negative
431	Intensive	Negative
432	Intensive	Negative
433	Intensive	Negative
434	Intensive	Negative
435	Intensive	Negative
436	Intensive	Negative
437	Intensive	Negative
438	Intensive	Negative
439	Intensive	Negative
440	Intensive	Negative
441	Intensive	Negative
442	Intensive	Negative
443	Intensive	Negative
444	Intensive	Negative
445	Intensive	Negative
446	Intensive	Negative
447	Intensive	Negative
448	Intensive	Negative
449	Intensive	Negative
450	Intensive	Negative
451	Intensive	Negative
452	Intensive	Negative
453	Intensive	Negative
454	Intensive	Negative
455	Intensive	Negative
456	Intensive	Negative
457	Intensive	Negative
458	Intensive	Negative
459	Intensive	Negative
460	Intensive	Negative
461	Intensive	Negative
462	Intensive	Negative
463	Intensive	Negative
464	Intensive	Negative
465	Intensive	Negative
466	Intensive	Negative
467	Intensive	Negative
468	Intensive	Negative
469	Intensive	Negative
470	Intensive	Negative
471	Intensive	Negative
472	Intensive	Negative
473	Intensive	Negative
474	Intensive	Negative
475	Intensive	Negative
476	Intensive	Negative
477	Intensive	Negative
478	Intensive	Negative
479	Intensive	Negative
480	Intensive	Negative
481	Intensive	Negative
482	Intensive	Negative
483	Intensive	Negative
484	Intensive	Negative
485	Intensive	Negative
486	Intensive	Negative
487	Intensive	Negative
488	Intensive	Negative
489	Intensive	Negative
490	Intensive	Negative
491	Intensive	Negative
492	Intensive	Negative
493	Intensive	Negative
494	Intensive	Negative
495	Intensive	Negative
496	Intensive	Negative
497	Intensive	Negative
498	Intensive	Negative
499	Intensive	Negative
500	Intensive	Negative
501	Intensive	Negative
502	Intensive	Negative
503	Intensive	Negative
504	Intensive	Negative
505	Intensive	Negative
506	Intensive	Negative
507	Intensive	Negative
508	Intensive	Negative
509	Intensive	Negative
510	Intensive	Negative
511	Intensive	Negative
512	Intensive	Negative
513	Extensive	Positive
514	Extensive	Positive
515	Extensive	Positive
516	Extensive	Positive
517	Extensive	Positive
518	Extensive	Positive
519	Extensive	Positive
520	Extensive	Positive
521	Extensive	Positive
522	Extensive	Positive
523	Extensive	Positive
524	Extensive	Positive
525	Extensive	Positive
526	Extensive	Positive
527	Extensive	Positive
528	Extensive	Positive
529	Extensive	Positive
530	Extensive	Positive
531	Extensive	Positive
532	Extensive	Positive
533	Extensive	Positive
534	Extensive	Positive
535	Extensive	Positive
536	Extensive	Positive
537	Extensive	Positive
538	Extensive	Positive
539	Extensive	Positive
540	Extensive	Positive
541	Extensive	Positive
542	Extensive	Positive
543	Extensive	Positive
544	Extensive	Positive
545	Extensive	Positive
546	Extensive	Positive
547	Extensive	Positive
548	Extensive	Positive
549	Extensive	Positive
550	Extensive	Positive
551	Extensive	Positive
552	Extensive	Positive
553	Extensive	Positive
554	Extensive	Positive
555	Extensive	Positive
556	Extensive	Positive
557	Extensive	Positive
558	Extensive	Positive
559	Extensive	Positive
560	Extensive	Positive
561	Extensive	Positive
562	Extensive	Positive
563	Extensive	Positive
564	Extensive	Positive
565	Extensive	Positive
566	Extensive	Positive
567	Extensive	Positive
568	Extensive	Positive
569	Extensive	Positive
570	Extensive	Positive
571	Extensive	Positive
572	Extensive	Positive
573	Extensive	Positive
574	Extensive	Positive
575	Extensive	Positive
576	Extensive	Positive
577	Extensive	Positive
578	Extensive	Positive
579	Extensive	Positive
580	Extensive	Positive
581	Extensive	Positive
582	Extensive	Positive
583	Extensive	Positive
584	Extensive	Positive
585	Extensive	Positive
586	Extensive	Positive
587	Extensive	Positive
588	Extensive	Positive
589	Extensive	Positive
590	Extensive	Positive
591	Extensive	Positive
592	Extensive	Positive
593	Extensive	Positive
594	Extensive	Positive
595	Extensive	Positive
596	Extensive	Positive
597	Extensive	Positive
598	Extensive	Positive
599	Extensive	Positive
600	Extensive	Positive
601	Extensive	Positive
602	Extensive	Positive
603	Extensive	Positive
604	Extensive	Positive
605	Extensive	Positive
606	Extensive	Positive
607	Extensive	Positive
608	Extensive	Positive
609	Extensive	Positive
610	Extensive	Positive
611	Extensive	Positive
612	Extensive	Positive
613	Extensive	Positive
614	Extensive	Positive
615	Extensive	Positive
616	Extensive	Positive
617	Extensive	Positive
618	Extensive	Positive
619	Extensive	Positive
620	Extensive	Positive
621	Extensive	Positive
622	Extensive	Positive
623	Extensive	Positive
624	Extensive	Positive
625	Extensive	Positive
626	Extensive	Positive
627	Extensive	Positive
628	Extensive	Positive
629	Extensive	Positive
630	Extensive	Positive
631	Extensive	Positive
632	Extensive	Positive
633	Extensive	Positive
634	Extensive	Positive
635	Extensive	Positive
636	Extensive	Positive
637	Extensive	Positive
638	Extensive	Positive
639	Extensive	Positive
640	Extensive	Positive
641	Extensive	Positive
642	Extensive	Positive
643	Extensive	Positive
644	Extensive	Positive
645	Extensive	Positive
646	Extensive	Positive
647	Extensive	Positive
648	Extensive	Positive
649	Extensive	Positive
650	Extensive	Positive
651	Extensive	Positive
652	Extensive	Positive
653	Extensive	Positive
654	Extensive	Positive
655	Extensive	Positive
656	Extensive	Positive
657	Extensive	Positive
658	Extensive	Positive
659	Extensive	Positive
660	Extensive	Positive
661	Extensive	Positive
662	Extensive	Positive
663	Extensive	Positive
664	Extensive	Positive
665	Extensive	Positive
666	Extensive	Positive
667	Extensive	Positive
668	Extensive	Positive
669	Extensive	Positive
670	Extensive	Positive
671	Extensive	Positive
672	Extensive	Positive
673	Extensive	Positive
674	Extensive	Positive
675	Extensive	Positive
676	Extensive	Positive
677	Extensive	Positive
678	Extensive	Positive
679	Extensive	Positive
680	Extensive	Positive
681	Extensive	Positive
682	Extensive	Positive
683	Extensive	Positive
684	Extensive	Positive
685	Extensive	Positive
686	Extensive	Positive
687	Extensive	Positive
688	Extensive	Positive
689	Extensive	Positive
690	Extensive	Positive
691	Extensive	Positive
692	Extensive	Positive
693	Extensive	Positive
694	Extensive	Positive
695	Extensive	Positive
696	Extensive	Positive
697	Extensive	Positive
698	Extensive	Positive
699	Extensive	Positive
700	Extensive	Positive
701	Extensive	Positive
702	Extensive	Positive
703	Extensive	Positive
704	Extensive	Positive
705	Extensive	Positive
706	Extensive	Positive
707	Extensive	Positive
708	Extensive	Positive
709	Extensive	Positive
710	Extensive	Positive
711	Extensive	Positive
712	Extensive	Positive
713	Extensive	Positive
714	Extensive	Positive
715	Extensive	Positive
716	Extensive	Positive
717	Extensive	Positive
718	Extensive	Positive
719	Extensive	Positive
720	Extensive	Positive
721	Extensive	Positive
722	Extensive	Positive
723	Extensive	Positive
724	Extensive	Positive
725	Extensive	Positive
726	Extensive	Positive
727	Extensive	Positive
728	Extensive	Positive
729	Extensive	Positive
730	Extensive	Positive
731	Extensive	Positive
732	Extensive	Positive
733	Extensive	Positive
734	Extensive	Positive
735	Extensive	Positive
736	Extensive	Positive
737	Extensive	Positive
738	Extensive	Negative
739	Extensive	Negative
740	Extensive	Negative
741	Extensive	Negative
742	Extensive	Negative
743	Extensive	Negative
744	Extensive	Negative
745	Extensive	Negative
746	Extensive	Negative
747	Extensive	Negative
748	Extensive	Negative
749	Extensive	Negative
750	Extensive	Negative
751	Extensive	Negative
752	Extensive	Negative
753	Extensive	Negative
754	Extensive	Negative
755	Extensive	Negative
756	Extensive	Negative
757	Extensive	Negative
758	Extensive	Negative
759	Extensive	Negative
760	Extensive	Negative
761	Extensive	Negative
762	Extensive	Negative
763	Extensive	Negative
764	Extensive	Negative
765	Extensive	Negative
766	Extensive	Negative
767	Extensive	Negative
768	Extensive	Negative
769	Extensive	Negative
770	Extensive	Negative
771	Extensive	Negative
772	Extensive	Negative
773	Extensive	Negative
774	Extensive	Negative
775	Extensive	Negative
776	Extensive	Negative
777	Extensive	Negative
778	Extensive	Negative
779	Extensive	Negative
780	Extensive	Negative
781	Extensive	Negative
782	Extensive	Negative
783	Extensive	Negative
784	Extensive	Negative
785	Extensive	Negative
786	Extensive	Negative
787	Extensive	Negative
788	Extensive	Negative
789	Extensive	Negative
790	Extensive	Negative
791	Extensive	Negative
792	Extensive	Negative
793	Extensive	Negative
794	Extensive	Negative
795	Extensive	Negative
796	Extensive	Negative
797	Extensive	Negative
798	Extensive	Negative
799	Extensive	Negative
800	Extensive	Negative
801	Extensive	Negative
802	Extensive	Negative
803	Extensive	Negative
804	Extensive	Negative
805	Extensive	Negative
806	Extensive	Negative
807	Extensive	Negative
808	Extensive	Negative
809	Extensive	Negative
810	Extensive	Negative
811	Extensive	Negative
812	Extensive	Negative
813	Extensive	Negative
814	Extensive	Negative
815	Extensive	Negative
816	Extensive	Negative
817	Extensive	Negative
818	Extensive	Negative
819	Extensive	Negative
820	Extensive	Negative
821	Extensive	Negative
822	Extensive	Negative
823	Extensive	Negative
824	Extensive	Negative
825	Extensive	Negative
826	Extensive	Negative
827	Extensive	Negative
828	Extensive	Negative
829	Extensive	Negative
830	Extensive	Negative
831	Extensive	Negative
832	Extensive	Negative
833	Extensive	Negative
834	Extensive	Negative
835	Extensive	Negative
836	Extensive	Negative
837	Extensive	Negative
838	Extensive	Negative
839	Extensive	Negative
840	Extensive	Negative
841	Extensive	Negative
842	Extensive	Negative
843	Extensive	Negative
844	Extensive	Negative
845	Extensive	Negative
846	Extensive	Negative
847	Extensive	Negative
848	Extensive	Negative
849	Extensive	Negative
850	Extensive	Negative
851	Extensive	Negative
852	Extensive	Negative
853	Extensive	Negative
854	Extensive	Negative
855	Extensive	Negative
856	Extensive	Negative
857	Extensive	Negative
858	Extensive	Negative
859	Extensive	Negative
860	Extensive	Negative
861	Extensive	Negative
862	Extensive	Negative
863	Extensive	Negative
864	Extensive	Negative
865	Extensive	Negative
866	Extensive	Negative
867	Extensive	Negative
868	Extensive	Negative
869	Extensive	Negative
870	Extensive	Negative
871	Extensive	Negative
872	Extensive	Negative
873	Extensive	Negative
874	Extensive	Negative
875	Extensive	Negative
876	Extensive	Negative
877	Extensive	Negative
878	Extensive	Negative
879	Extensive	Negative
880	Extensive	Negative
881	Extensive	Negative
882	Extensive	Negative
883	Extensive	Negative
884	Extensive	Negative
885	Extensive	Negative
886	Extensive	Negative
887	Extensive	Negative
888	Extensive	Negative
889	Extensive	Negative
890	Extensive	Negative
891	Extensive	Negative
892	Extensive	Negative
893	Extensive	Negative
894	Extensive	Negative
895	Extensive	Negative
896	Extensive	Negative
897	Extensive	Negative
898	Extensive	Negative
899	Extensive	Negative
900	Extensive	Negative
901	Extensive	Negative
902	Extensive	Negative
903	Extensive	Negative
904	Extensive	Negative
905	Extensive	Negative
906	Extensive	Negative
907	Extensive	Negative
908	Extensive	Negative
909	Extensive	Negative
910	Extensive	Negative
911	Extensive	Negative
912	Extensive	Negative
913	Extensive	Negative
914	Extensive	Negative
915	Extensive	Negative
916	Extensive	Negative
917	Extensive	Negative
918	Extensive	Negative
919	Extensive	Negative
920	Extensive	Negative
921	Extensive	Negative
922	Extensive	Negative
923	Extensive	Negative
924	Extensive	Negative
925	Extensive	Negative
926	Extensive	Negative
927	Extensive	Negative
928	Extensive	Negative
929	Extensive	Negative
930	Extensive	Negative
931	Extensive	Negative
932	Extensive	Negative
933	Extensive	Negative
934	Extensive	Negative
935	Extensive	Negative
936	Extensive	Negative
937	Extensive	Negative
938	Extensive	Negative
939	Extensive	Negative
940	Extensive	Negative
941	Extensive	Negative
942	Extensive	Negative
943	Extensive	Negative
944	Extensive	Negative
945	Extensive	Negative
946	Extensive	Negative
947	Extensive	Negative
948	Extensive	Negative
949	Extensive	Negative
950	Extensive	Negative
951	Extensive	Negative
952	Extensive	Negative
953	Extensive	Negative
954	Extensive	Negative
955	Extensive	Negative
956	Extensive	Negative
957	Extensive	Negative
958	Extensive	Negative
959	Extensive	Negative
960	Extensive	Negative
961	Extensive	Negative
962	Extensive	Negative
963	Extensive	Negative
964	Extensive	Negative
965	Extensive	Negative
966	Extensive	Negative
967	Extensive	Negative
968	Extensive	Negative
969	Extensive	Negative
970	Extensive	Negative
971	Extensive	Negative
972	Extensive	Negative
973	Extensive	Negative
974	Extensive	Negative
975	Extensive	Negative
976	Extensive	Negative
977	Extensive	Negative
978	Extensive	Negative
979	Extensive	Negative
980	Extensive	Negative
981	Extensive	Negative
982	Extensive	Negative
983	Extensive	Negative
984	Extensive	Negative
985	Extensive	Negative
986	Extensive	Negative
987	Extensive	Negative
988	Extensive	Negative
989	Extensive	Negative
990	Extensive	Negative
991	Extensive	Negative
992	Extensive	Negative
993	Extensive	Negative
994	Extensive	Negative
995	Extensive	Negative
996	Extensive	Negative
997	Extensive	Negative
998	Extensive	Negative
999	Extensive	Negative
1000	Extensive	Negative
1001	Extensive	Negative
1002	Extensive	Negative
1003	Extensive	Negative
1004	Extensive	Negative
1005	Extensive	Negative
1006	Extensive	Negative
1007	Extensive	Negative
1008	Extensive	Negative
1009	Extensive	Negative
1010	Extensive	Negative
1011	Extensive	Negative
1012	Extensive	Negative
1013	Extensive	Negative
1014	Extensive	Negative
1015	Extensive	Negative
1016	Extensive	Negative
1017	Extensive	Negative
1018	Extensive	Negative
1019	Extensive	Negative
1020	Extensive	Negative
1021	Extensive	Negative
1022	Extensive	Negative
1023	Extensive	Negative
1024	Extensive	Negative
1025	Extensive	Negative
1026	Extensive	Negative
1027	Extensive	Negative
1028	Extensive	Negative
1029	Extensive	Negative
1030	Extensive	Negative
1031	Extensive	Negative
1032	Extensive	Negative
1033	Extensive	Negative
1034	Extensive	Negative
1035	Extensive	Negative
1036	Extensive	Negative
1037	Extensive	Negative
1038	Extensive	Negative
1039	Extensive	Negative
1040	Extensive	Negative
1041	Extensive	Negative
1042	Extensive	Negative
1043	Extensive	Negative
1044	Extensive	Negative
1045	Extensive	Negative
1046	Extensive	Negative
1047	Extensive	Negative
1048	Extensive	Negative
1049	Extensive	Negative
1050	Extensive	Negative
1051	Extensive	Negative
1052	Extensive	Negative
1053	Extensive	Negative
1054	Extensive	Negative
1055	Extensive	Negative
1056	Extensive	Negative
1057	Extensive	Negative
1058	Extensive	Negative
1059	Extensive	Negative
1060	Extensive	Negative
1061	Extensive	Negative
1062	Extensive	Negative
1063	Extensive	Negative
1064	Extensive	Negative
1065	Extensive	Negative
1066	Extensive	Negative
1067	Extensive	Negative
1068	Extensive	Negative
1069	Extensive	Negative
1070	Extensive	Negative
1071	Extensive	Negative
1072	Extensive	Negative
1073	Extensive	Negative
1074	Extensive	Negative
1075	Extensive	Negative
1076	Extensive	Negative
1077	Extensive	Negative
1078	Extensive	Negative
1079	Extensive	Negative
1080	Extensive	Negative
1081	Extensive	Negative
1082	Extensive	Negative
1083	Extensive	Negative
1084	Extensive	Negative
1085	Extensive	Negative
1086	Extensive	Negative
1087	Extensive	Negative
1088	Extensive	Negative
1089	Extensive	Negative
1090	Extensive	Negative
1091	Extensive	Negative
1092	Extensive	Negative
1093	Extensive	Negative
1094	Extensive	Negative
1095	Extensive	Negative
1096	Extensive	Negative
1097	Extensive	Negative
1098	Extensive	Negative
1099	Extensive	Negative
1100	Extensive	Negative
1101	Extensive	Negative
1102	Extensive	Negative
1103	Extensive	Negative
1104	Extensive	Negative
1105	Extensive	Negative
1106	Extensive	Negative
1107	Extensive	Negative
1108	Extensive	Negative
1109	Extensive	Negative
1110	Extensive	Negative
1111	Extensive	Negative
1112	Extensive	Negative
1113	Extensive	Negative
1114	Extensive	Negative
1115	Extensive	Negative
1116	Extensive	Negative
1117	Extensive	Negative
1118	Extensive	Negative
1119	Extensive	Negative
1120	Extensive	Negative
1121	Extensive	Negative
1122	Extensive	Negative
1123	Extensive	Negative
1124	Extensive	Negative
1125	Extensive	Negative
1126	Extensive	Negative
1127	Extensive	Negative
1128	Extensive	Negative
1129	Extensive	Negative
1130	Extensive	Negative
1131	Extensive	Negative
1132	Extensive	Negative
1133	Extensive	Negative
1134	Extensive	Negative
1135	Extensive	Negative
1136	Extensive	Negative
1137	Extensive	Negative
1138	Extensive	Negative
1139	Extensive	Negative
1140	Extensive	Negative
1141	Extensive	Negative
1142	Extensive	Negative
1143	Extensive	Negative
1144	Extensive	Negative
1145	Extensive	Negative
1146	Extensive	Negative
1147	Extensive	Negative
1148	Extensive	Negative
1149	Extensive	Negative
1150	Extensive	Negative
1151	Extensive	Negative
1152	Extensive	Negative
1153	Extensive	Negative
1154	Extensive	Negative
1155	Extensive	Negative
1156	Extensive	Negative
1157	Extensive	Negative
1158	Extensive	Negative
1159	Extensive	Negative
1160	Extensive	Negative
1161	Extensive	Negative
1162	Extensive	Negative
1163	Extensive	Negative
1164	Extensive	Negative
1165	Extensive	Negative
1166	Extensive	Negative
1167	Extensive	Negative
1168	Extensive	Negative
1169	Extensive	Negative
1170	Extensive	Negative
1171	Extensive	Negative
1172	Extensive	Negative
1173	Extensive	Negative
1174	Extensive	Negative
1175	Extensive	Negative
1176	Extensive	Negative
1177	Extensive	Negative
1178	Extensive	Negative
1179	Extensive	Negative
1180	Extensive	Negative
1181	Extensive	Negative
1182	Extensive	Negative
1183	Extensive	Negative
1184	Extensive	Negative
1185	Extensive	Negative
1186	Extensive	Negative
1187	Extensive	Negative
1188	Extensive	Negative
1189	Extensive	Negative
1190	Extensive	Negative
1191	Extensive	Negative
1192	Extensive	Negative
1193	Extensive	Negative
1194	Extensive	Negative
1195	Extensive	Negative
1196	Extensive	Negative
1197	Extensive	Negative
1198	Extensive	Negative
1199	Extensive	Negative
1200	Extensive	Negative
1201	Extensive	Negative
1202	Extensive	Negative
1203	Extensive	Negative
1204	Extensive	Negative
1205	Extensive	Negative
1206	Extensive	Negative
1207	Extensive	Negative
1208	Extensive	Negative
1209	Extensive	Negative
1210	Extensive	Negative
1211	Extensive	Negative
1212	Extensive	Negative
1213	Extensive	Negative
1214	Extensive	Negative
1215	Extensive	Negative
1216	Extensive	Negative
1217	Extensive	Negative
1218	Extensive	Negative
1219	Extensive	Negative
1220	Extensive	Negative
1221	Extensive	Negative
1222	Extensive	Negative
1223	Extensive	Negative
1224	Extensive	Negative
1225	Extensive	Negative
1226	Extensive	Negative
1227	Extensive	Negative
1228	Extensive	Negative
1229	Extensive	Negative
1230	Extensive	Negative
1231	Extensive	Negative
1232	Extensive	Negative
1233	Extensive	Negative
1234	Extensive	Negative
1235	Extensive	Negative
1236	Extensive	Negative
1237	Extensive	Negative
1238	Extensive	Negative
1239	Extensive	Negative
1240	Extensive	Negative
1241	Extensive	Negative
1242	Extensive	Negative
1243	Extensive	Negative
1244	Extensive	Negative
1245	Extensive	Negative
1246	Extensive	Negative
1247	Extensive	Negative
1248	Extensive	Negative
1249	Extensive	Negative
1250	Extensive	Negative
1251	Extensive	Negative
1252	Extensive	Negative
1253	Extensive	Negative
1254	Extensive	Negative
1255	Extensive	Negative
1256	Extensive	Negative
1257	Extensive	Negative
1258	Extensive	Negative
1259	Extensive	Negative
1260	Extensive	Negative
1261	Extensive	Negative
1262	Extensive	Negative
1263	Extensive	Negative
1264	Extensive	Negative
1265	Extensive	Negative
1266	Extensive	Negative
1267	Extensive	Negative
1268	Extensive	Negative
1269	Extensive	Negative
1270	Extensive	Negative
1271	Extensive	Negative
1272	Extensive	Negative
1273	Extensive	Negative
1274	Extensive	Negative
1275	Extensive	Negative
1276	Extensive	Negative
1277	Extensive	Negative
1278	Extensive	Negative
1279	Extensive	Negative
1280	Extensive	Negative
1281	Extensive	Negative
1282	Extensive	Negative
1283	Extensive	Negative
1284	Extensive	Negative
1285	Extensive	Negative
1286	Extensive	Negative
1287	Extensive	Negative
1288	Extensive	Negative
1289	Extensive	Negative
1290	Extensive	Negative
1291	Extensive	Negative
1292	Extensive	Negative
1293	Extensive	Negative
1294	Extensive	Negative
1295	Extensive	Negative
1296	Extensive	Negative
1297	Extensive	Negative
1298	Extensive	Negative
1299	Extensive	Negative
1300	Extensive	Negative
1301	Extensive	Negative
1302	Extensive	Negative
1303	Extensive	Negative
1304	Extensive	Negative
1305	Extensive	Negative
1306	Extensive	Negative
1307	Extensive	Negative
1308	Extensive	Negative
1309	Extensive	Negative
1310	Extensive	Negative
1311	Extensive	Negative
1312	Extensive	Negative
1313	Extensive	Negative
1314	Extensive	Negative
1315	Extensive	Negative
1316	Extensive	Negative
1317	Extensive	Negative
1318	Extensive	Negative
1319	Extensive	Negative
1320	Extensive	Negative
1321	Extensive	Negative
1322	Extensive	Negative
1323	Extensive	Negative
1324	Extensive	Negative
1325	Extensive	Negative
1326	Extensive	Negative
1327	Extensive	Negative
1328	Extensive	Negative
1329	Extensive	Negative
1330	Extensive	Negative
1331	Extensive	Negative
1332	Extensive	Negative
1333	Extensive	Negative
1334	Extensive	Negative
1335	Extensive	Negative
1336	Extensive	Negative
1337	Extensive	Negative
1338	Extensive	Negative
1339	Extensive	Negative
1340	Extensive	Negative
1341	Extensive	Negative
1342	Extensive	Negative
1343	Extensive	Negative
1344	Extensive	Negative
1345	Extensive	Negative
1346	Extensive	Negative
1347	Extensive	Negative
1348	Extensive	Negative
1349	Extensive	Negative
1350	Extensive	Negative
1351	Extensive	Negative
1352	Extensive	Negative
1353	Extensive	Negative
1354	Extensive	Negative
1355	Extensive	Negative
1356	Extensive	Negative
1357	Extensive	Negative
1358	Extensive	Negative
1359	Extensive	Negative
1360	Extensive	Negative
1361	Extensive	Negative
1362	Extensive	Negative
1363	Extensive	Negative
1364	Extensive	Negative
1365	Extensive	Negative
1366	Extensive	Negative
1367	Extensive	Negative
1368	Extensive	Negative
1369	Extensive	Negative
1370	Extensive	Negative
1371	Extensive	Negative
1372	Extensive	Negative
1373	Extensive	Negative
1374	Extensive	Negative
1375	Extensive	Negative
1376	Extensive	Negative
1377	Extensive	Negative
1378	Extensive	Negative
1379	Extensive	Negative
1380	Extensive	Negative
1381	Extensive	Negative
1382	Extensive	Negative
1383	Extensive	Negative
1384	Extensive	Negative
1385	Extensive	Negative
1386	Extensive	Negative
1387	Extensive	Negative
1388	Extensive	Negative
